# Supplementary material for: Recent Trends in the Incidence of Clear Cell Adenocarcinoma and Survival Outcomes: A SEER Analysis
Source: Front Endocrinol (Lausanne). 2022 Feb 24;13:762589. doi: 10.3389/fendo.2022.762589 (PMC8907425; doi:10.3389/fendo.2022.762589)
Supplement: Supplementary file 1 [file DataSheet_1.xlsx]

## Sheet: Raw data
Site recode ICD-O-3/WHO 2008	sites	Marital status at diagnosis	marry	Age at diagnosis	age	Race recode (W, B, AI, API)	race	Sex	gender	Year of diagnosis	year	Grade	gade	Diagnostic Confirmation	Summary stage 2000 (1998+)	stage	RX Summ--Surg Prim Site (1998+)	Radiation sequence with surgery	Reason no cancer-directed surgery	sur	Radiation recode	rt	Chemotherapy recode (yes, no/unk)	ct	SEER Combined Mets at DX-bone (2010+)	bone	SEER Combined Mets at DX-brain (2010+)	brain	SEER Combined Mets at DX-liver (2010+)	liver	SEER Combined Mets at DX-lung (2010+)	lung	COD to site recode	SEER cause-specific death classification	SEER other cause of death classification	Survival months	Vital status recode (study cutoff used)	os	Sequence number
Breast	9	Single (never married)	2	47	1	White	0	Female	1	2001	0	Moderately differentiated; Grade II	1	Positive histology	Localized	0	54	No radiation and/or cancer-directed surgery	Surgery performed	1	None/Unknown	0	Yes	1	Blank(s)		Blank(s)		Blank(s)		Blank(s)		Alive	N/A not first tumor	N/A not first tumor	181	Alive	0	2nd of 2 or more primaries
Breast	9	Married (including common law)	0	65	2	White	0	Female	1	2015	1	Poorly differentiated; Grade III	2	Positive histology	Localized	0	22	Radiation after surgery	Surgery performed	1	Beam radiation	1	Yes	1	No	0	No	0	No	0	No	0	Alive	Alive or dead of other cause	Alive or dead due to cancer	23	Alive	0	One primary only
Breast	9	Single (never married)	2	38	1	Black	1	Female	1	2001	0	Poorly differentiated; Grade III	2	Positive histology	Localized	0	56	Radiation after surgery	Surgery performed	1	Beam radiation	1	No/Unknown	0	Blank(s)		Blank(s)		Blank(s)		Blank(s)		Alive	Alive or dead of other cause	Alive or dead due to cancer	183	Alive	0	One primary only
Breast	9	Single (never married)	2	48	1	White	0	Female	1	2004	0	Poorly differentiated; Grade III	2	Positive histology	Distant	2	51	No radiation and/or cancer-directed surgery	Surgery performed	1	None/Unknown	0	No/Unknown	0	Blank(s)		Blank(s)		Blank(s)		Blank(s)		Breast	Dead (attributable to this cancer dx)	Alive or dead due to cancer	1	Dead	1	One primary only
Breast	9	Unknown	3	37	1	Black	1	Female	1	2006	0	Poorly differentiated; Grade III	2	Positive histology	Localized	0	22	No radiation and/or cancer-directed surgery	Surgery performed	1	None/Unknown	0	No/Unknown	0	Blank(s)		Blank(s)		Blank(s)		Blank(s)		Alive	Alive or dead of other cause	Alive or dead due to cancer	127	Alive	0	One primary only
Breast	9	Married (including common law)	0	51	1	White	0	Female	1	2006	0	Poorly differentiated; Grade III	2	Positive histology	Localized	0	51	No radiation and/or cancer-directed surgery	Surgery performed	1	None/Unknown	0	Yes	1	Blank(s)		Blank(s)		Blank(s)		Blank(s)		Breast	Dead (attributable to this cancer dx)	Alive or dead due to cancer	16	Dead	1	One primary only
Breast	9	Single (never married)	2	85	2	White	0	Female	1	2008	1	Unknown	4	Positive histology	Distant	2	0	No radiation and/or cancer-directed surgery	Not recommended	0	None/Unknown	0	No/Unknown	0	Blank(s)		Blank(s)		Blank(s)		Blank(s)		Breast	Dead (attributable to this cancer dx)	Alive or dead due to cancer	3	Dead	1	One primary only
Breast	9	Single (never married)	2	56	1	White	0	Female	1	2008	1	Poorly differentiated; Grade III	2	Positive histology	Localized	0	22	Radiation after surgery	Surgery performed	1	Beam radiation	1	Yes	1	Blank(s)		Blank(s)		Blank(s)		Blank(s)		Alive	Alive or dead of other cause	Alive or dead due to cancer	107	Alive	0	One primary only
Breast	9	Widowed	1	78	2	White	0	Female	1	2010	1	Moderately differentiated; Grade II	1	Positive histology	Localized	0	22	Radiation after surgery	Surgery performed	1	Beam radiation	1	No/Unknown	0	No	0	No	0	No	0	No	0	Cerebrovascular Diseases	Alive or dead of other cause	Dead (attributable to causes other than this cancer dx)	58	Dead	1	One primary only
Breast	9	Married (including common law)	0	65	2	White	0	Female	1	2006	0	Poorly differentiated; Grade III	2	Positive histology	Localized	0	22	Radiation after surgery	Surgery performed	1	Beam radiation	1	Yes	1	Blank(s)		Blank(s)		Blank(s)		Blank(s)		Alive	Alive or dead of other cause	Alive or dead due to cancer	126	Alive	0	One primary only
Breast	9	Married (including common law)	0	57	1	White	0	Female	1	2002	0	Moderately differentiated; Grade II	1	Positive histology	Localized	0	22	Radiation after surgery	Surgery performed	1	Beam radiation	1	Yes	1	Blank(s)		Blank(s)		Blank(s)		Blank(s)		Alive	Alive or dead of other cause	Alive or dead due to cancer	170	Alive	0	One primary only
Breast	9	Divorced	1	50	1	White	0	Female	1	2006	0	Moderately differentiated; Grade II	1	Positive histology	Localized	0	22	Radiation after surgery	Surgery performed	1	Beam radiation	1	Yes	1	Blank(s)		Blank(s)		Blank(s)		Blank(s)		Alive	Alive or dead of other cause	Alive or dead due to cancer	131	Alive	0	One primary only
Breast	9	Single (never married)	2	73	2	White	0	Female	1	2004	0	Moderately differentiated; Grade II	1	Positive histology	Localized	0	23	No radiation and/or cancer-directed surgery	Surgery performed	1	None/Unknown	0	No/Unknown	0	Blank(s)		Blank(s)		Blank(s)		Blank(s)		State DC not available or state DC available but no COD	N/A not first tumor	N/A not first tumor	45	Dead	1	2nd of 2 or more primaries
Breast	9	Married (including common law)	0	70	2	White	0	Female	1	2002	0	Poorly differentiated; Grade III	2	Positive histology	Regional	1	23	Radiation after surgery	Surgery performed	1	Beam radiation	1	Yes	1	Blank(s)		Blank(s)		Blank(s)		Blank(s)		Breast	N/A not first tumor	N/A not first tumor	31	Dead	1	2nd of 2 or more primaries
Breast	9	Married (including common law)	0	50	1	White	0	Female	1	2001	0	Poorly differentiated; Grade III	2	Positive histology	Localized	0	22	Radiation after surgery	Surgery performed	1	Radiation, NOS method or source not specified	1	Yes	1	Blank(s)		Blank(s)		Blank(s)		Blank(s)		Alive	Alive or dead of other cause	Alive or dead due to cancer	183	Alive	0	One primary only
Breast	9	Married (including common law)	0	55	1	White	0	Female	1	2005	0	Moderately differentiated; Grade II	1	Positive histology	Regional	1	22	No radiation and/or cancer-directed surgery	Surgery performed	1	Recommended, unknown if administered	1	No/Unknown	0	Blank(s)		Blank(s)		Blank(s)		Blank(s)		Alive	Alive or dead of other cause	Alive or dead due to cancer	139	Alive	0	One primary only
Breast	9	Single (never married)	2	59	1	White	0	Female	1	2003	0	Moderately differentiated; Grade II	1	Positive histology	Regional	1	51	No radiation and/or cancer-directed surgery	Surgery performed	1	None/Unknown	0	No/Unknown	0	Blank(s)		Blank(s)		Blank(s)		Blank(s)		Breast	N/A not first tumor	N/A not first tumor	126	Dead	1	2nd of 2 or more primaries
Breast	9	Married (including common law)	0	61	2	White	0	Female	1	2000	0	Poorly differentiated; Grade III	2	Positive histology	Regional	1	22	Radiation after surgery	Surgery performed	1	Beam radiation	1	Yes	1	Blank(s)		Blank(s)		Blank(s)		Blank(s)		Breast	Dead (attributable to this cancer dx)	Alive or dead due to cancer	59	Dead	1	One primary only
Breast	9	Unknown	3	66	2	White	0	Female	1	2001	0	Moderately differentiated; Grade II	1	Positive histology	Localized	0	42	No radiation and/or cancer-directed surgery	Surgery performed	1	None/Unknown	0	No/Unknown	0	Blank(s)		Blank(s)		Blank(s)		Blank(s)		Alive	N/A not first tumor	N/A not first tumor	158	Alive	0	2nd of 2 or more primaries
Breast	9	Widowed	1	83	2	White	0	Female	1	2002	0	Moderately differentiated; Grade II	1	Positive histology	Regional	1	51	No radiation and/or cancer-directed surgery	Surgery performed	1	None/Unknown	0	No/Unknown	0	Blank(s)		Blank(s)		Blank(s)		Blank(s)		Lung and Bronchus	Alive or dead of other cause	Dead (attributable to causes other than this cancer dx)	29	Dead	1	1st of 2 or more primaries
Breast	9	Married (including common law)	0	69	2	Asian or Pacific Islander	2	Female	1	2002	0	Moderately differentiated; Grade II	1	Positive histology	Localized	0	41	No radiation and/or cancer-directed surgery	Surgery performed	1	None/Unknown	0	No/Unknown	0	Blank(s)		Blank(s)		Blank(s)		Blank(s)		Alive	Alive or dead of other cause	Alive or dead due to cancer	172	Alive	0	One primary only
Breast	9	Divorced	1	69	2	White	0	Male	0	2004	0	Moderately differentiated; Grade II	1	Positive histology	Localized	0	51	No radiation and/or cancer-directed surgery	Surgery performed	1	None/Unknown	0	No/Unknown	0	Blank(s)		Blank(s)		Blank(s)		Blank(s)		Alive	Alive or dead of other cause	Alive or dead due to cancer	146	Alive	0	One primary only
Breast	9	Married (including common law)	0	41	1	White	0	Female	1	2006	0	Poorly differentiated; Grade III	2	Positive histology	Localized	0	22	Radiation after surgery	Surgery performed	1	Beam radiation	1	Yes	1	Blank(s)		Blank(s)		Blank(s)		Blank(s)		Alive	Alive or dead of other cause	Alive or dead due to cancer	122	Alive	0	One primary only
Breast	9	Married (including common law)	0	41	1	Asian or Pacific Islander	2	Female	1	2012	1	Poorly differentiated; Grade III	2	Positive histology	Localized	0	45	No radiation and/or cancer-directed surgery	Surgery performed	1	None/Unknown	0	Yes	1	No	0	No	0	No	0	No	0	Alive	Alive or dead of other cause	Alive or dead due to cancer	52	Alive	0	One primary only
Breast	9	Widowed	1	77	2	White	0	Female	1	2001	0	Poorly differentiated; Grade III	2	Positive histology	Regional	1	50	No radiation and/or cancer-directed surgery	Surgery performed	1	None/Unknown	0	Yes	1	Blank(s)		Blank(s)		Blank(s)		Blank(s)		Breast	Dead (attributable to this cancer dx)	Alive or dead due to cancer	67	Dead	1	1st of 2 or more primaries
Breast	9	Married (including common law)	0	52	1	Asian or Pacific Islander	2	Female	1	2013	1	Unknown	4	Positive histology	Localized	0	61	Radiation after surgery	Surgery performed	1	Beam radiation	1	Yes	1	No	0	No	0	No	0	No	0	Alive	Alive or dead of other cause	Alive or dead due to cancer	31	Alive	0	One primary only
Breast	9	Married (including common law)	0	65	2	Asian or Pacific Islander	2	Female	1	2005	0	Moderately differentiated; Grade II	1	Positive histology	Localized	0	41	No radiation and/or cancer-directed surgery	Surgery performed	1	None/Unknown	0	Yes	1	Blank(s)		Blank(s)		Blank(s)		Blank(s)		Alive	Alive or dead of other cause	Alive or dead due to cancer	135	Alive	0	One primary only
Breast	9	Single (never married)	2	55	1	White	0	Female	1	2000	0	Poorly differentiated; Grade III	2	Positive histology	Localized	0	42	No radiation and/or cancer-directed surgery	Surgery performed	1	None/Unknown	0	No/Unknown	0	Blank(s)		Blank(s)		Blank(s)		Blank(s)		Diseases of Heart	N/A not first tumor	N/A not first tumor	64	Dead	1	5th of 5 or more primaries
Breast	9	Married (including common law)	0	80	2	White	0	Female	1	2004	0	Undifferentiated; anaplastic; Grade IV	3	Positive histology	Localized	0	24	Radiation after surgery	Surgery performed	1	Beam radiation	1	No/Unknown	0	Blank(s)		Blank(s)		Blank(s)		Blank(s)		Alive	N/A not first tumor	N/A not first tumor	150	Alive	0	2nd of 2 or more primaries
Breast	9	Divorced	1	82	2	White	0	Female	1	2000	0	Moderately differentiated; Grade II	1	Positive histology	Localized	0	22	Radiation after surgery	Surgery performed	1	Beam radiation	1	No/Unknown	0	Blank(s)		Blank(s)		Blank(s)		Blank(s)		Breast	N/A not first tumor	N/A not first tumor	21	Dead	1	2nd of 2 or more primaries
Breast	9	Married (including common law)	0	55	1	White	0	Female	1	2000	0	Moderately differentiated; Grade II	1	Positive histology	Regional	1	54	No radiation and/or cancer-directed surgery	Surgery performed	1	None/Unknown	0	Yes	1	Blank(s)		Blank(s)		Blank(s)		Blank(s)		Breast	Dead (attributable to this cancer dx)	Alive or dead due to cancer	69	Dead	1	One primary only
Breast	9	Married (including common law)	0	39	1	Black	1	Female	1	2003	0	Moderately differentiated; Grade II	1	Positive histology	Localized	0	42	Radiation after surgery	Surgery performed	1	Radiation, NOS method or source not specified	1	Yes	1	Blank(s)		Blank(s)		Blank(s)		Blank(s)		Alive	Alive or dead of other cause	Alive or dead due to cancer	158	Alive	0	One primary only
Breast	9	Married (including common law)	0	77	2	Black	1	Female	1	2004	0	Unknown	4	Positive histology	Distant	2	0	No radiation and/or cancer-directed surgery	Not recommended	0	None/Unknown	0	No/Unknown	0	Blank(s)		Blank(s)		Blank(s)		Blank(s)		Breast	Dead (attributable to this cancer dx)	Alive or dead due to cancer	4	Dead	1	1st of 2 or more primaries
Breast	9	Married (including common law)	0	53	1	Black	1	Female	1	2004	0	Poorly differentiated; Grade III	2	Positive histology	Localized	0	23	Radiation after surgery	Surgery performed	1	Beam radiation	1	Yes	1	Blank(s)		Blank(s)		Blank(s)		Blank(s)		Breast	Dead (attributable to this cancer dx)	Alive or dead due to cancer	72	Dead	1	One primary only
Breast	9	Married (including common law)	0	31	1	White	0	Female	1	2005	0	Poorly differentiated; Grade III	2	Positive histology	Regional	1	22	Radiation after surgery	Surgery performed	1	Beam radiation	1	Yes	1	Blank(s)		Blank(s)		Blank(s)		Blank(s)		Alive	Alive or dead of other cause	Alive or dead due to cancer	73	Alive	0	One primary only
Breast	9	Single (never married)	2	43	1	White	0	Female	1	2006	0	Poorly differentiated; Grade III	2	Positive histology	Distant	2	0	No radiation and/or cancer-directed surgery	Not recommended	0	None/Unknown	0	No/Unknown	0	Blank(s)		Blank(s)		Blank(s)		Blank(s)		Alive	Alive or dead of other cause	Alive or dead due to cancer	64	Alive	0	One primary only
Breast	9	Single (never married)	2	46	1	Asian or Pacific Islander	2	Female	1	2006	0	Poorly differentiated; Grade III	2	Positive histology	Regional	1	51	No radiation and/or cancer-directed surgery	Surgery performed	1	Recommended, unknown if administered	1	Yes	1	Blank(s)		Blank(s)		Blank(s)		Blank(s)		Breast	Dead (attributable to this cancer dx)	Alive or dead due to cancer	10	Dead	1	One primary only
Breast	9	Married (including common law)	0	85	2	White	0	Female	1	2007	0	Well differentiated; Grade I	0	Positive histology	Localized	0	22	Radiation after surgery	Surgery performed	1	Beam radiation	1	No/Unknown	0	Blank(s)		Blank(s)		Blank(s)		Blank(s)		Diseases of Heart	Alive or dead of other cause	Dead (attributable to causes other than this cancer dx)	73	Dead	1	One primary only
Breast	9	Married (including common law)	0	75	2	White	0	Female	1	2008	1	Moderately differentiated; Grade II	1	Positive histology	Localized	0	23	Radiation after surgery	Surgery performed	1	Beam radiation	1	No/Unknown	0	Blank(s)		Blank(s)		Blank(s)		Blank(s)		Alive	Alive or dead of other cause	Alive or dead due to cancer	94	Alive	0	One primary only
Breast	9	Married (including common law)	0	86	2	White	0	Female	1	2009	1	Moderately differentiated; Grade II	1	Positive histology	Localized	0	22	Radiation after surgery	Surgery performed	1	Beam radiation	1	No/Unknown	0	Blank(s)		Blank(s)		Blank(s)		Blank(s)		Alzheimers (ICD-9 and 10 only)	Alive or dead of other cause	Dead (attributable to causes other than this cancer dx)	60	Dead	1	One primary only
Breast	9	Single (never married)	2	58	1	White	0	Female	1	2011	1	Moderately differentiated; Grade II	1	Positive histology	Localized	0	24	No radiation and/or cancer-directed surgery	Surgery performed	1	None/Unknown	0	No/Unknown	0	No	0	No	0	No	0	No	0	Alive	Alive or dead of other cause	Alive or dead due to cancer	61	Alive	0	1st of 2 or more primaries
Breast	9	Unknown	3	91	2	White	0	Female	1	2008	1	Moderately differentiated; Grade II	1	Positive histology	Regional	1	23	No radiation and/or cancer-directed surgery	Surgery performed	1	Refused (1988+)	0	No/Unknown	0	Blank(s)		Blank(s)		Blank(s)		Blank(s)		Diseases of Heart	Alive or dead of other cause	Dead (attributable to causes other than this cancer dx)	78	Dead	1	One primary only
Breast	9	Single (never married)	2	65	2	White	0	Female	1	2015	1	Poorly differentiated; Grade III	2	Positive histology	Distant	2	0	No radiation and/or cancer-directed surgery	Not recommended	0	None/Unknown	0	Yes	1	No	0	No	0	No	0	No	0	Alive	Alive or dead of other cause	Alive or dead due to cancer	17	Alive	0	1st of 2 or more primaries
Breast	9	Divorced	1	59	1	White	0	Female	1	2016	1	Moderately differentiated; Grade II	1	Positive histology	Localized	0	22	No radiation and/or cancer-directed surgery	Surgery performed	1	None/Unknown	0	No/Unknown	0	No	0	No	0	No	0	No	0	Alive	Alive or dead of other cause	Alive or dead due to cancer	11	Alive	0	One primary only
Breast	9	Married (including common law)	0	32	1	White	0	Female	1	2016	1	Moderately differentiated; Grade II	1	Positive histology	Regional	1	51	No radiation and/or cancer-directed surgery	Surgery performed	1	None/Unknown	0	No/Unknown	0	No	0	No	0	No	0	No	0	Alive	Alive or dead of other cause	Alive or dead due to cancer	11	Alive	0	One primary only
Breast	9	Married (including common law)	0	51	1	Asian or Pacific Islander	2	Female	1	2016	1	Moderately differentiated; Grade II	1	Positive histology	Localized	0	22	Radiation after surgery	Surgery performed	1	Beam radiation	1	No/Unknown	0	No	0	No	0	No	0	No	0	Alive	Alive or dead of other cause	Alive or dead due to cancer	7	Alive	0	One primary only
Breast	9	Divorced	1	54	1	Black	1	Female	1	2016	1	Poorly differentiated; Grade III	2	Positive histology	Localized	0	0	No radiation and/or cancer-directed surgery	Not recommended	0	Beam radiation	1	Yes	1	No	0	No	0	No	0	No	0	Alive	Alive or dead of other cause	Alive or dead due to cancer	4	Alive	0	One primary only
Breast	9	Married (including common law)	0	74	2	White	0	Female	1	2016	1	Poorly differentiated; Grade III	2	Positive histology	Localized	0	42	No radiation and/or cancer-directed surgery	Surgery performed	1	None/Unknown	0	No/Unknown	0	No	0	No	0	No	0	No	0	Alive	N/A not first tumor	N/A not first tumor	8	Alive	0	2nd of 2 or more primaries
Breast	9	Single (never married)	2	88	2	White	0	Female	1	2001	0	Poorly differentiated; Grade III	2	Positive histology	Localized	0	51	No radiation and/or cancer-directed surgery	Surgery performed	1	None/Unknown	0	No/Unknown	0	Blank(s)		Blank(s)		Blank(s)		Blank(s)		Pneumonia and Influenza	Alive or dead of other cause	Dead (attributable to causes other than this cancer dx)	10	Dead	1	One primary only
Breast	9	Widowed	1	80	2	White	0	Female	1	2000	0	Moderately differentiated; Grade II	1	Positive histology	Localized	0	22	Radiation after surgery	Surgery performed	1	Beam radiation	1	No/Unknown	0	Blank(s)		Blank(s)		Blank(s)		Blank(s)		Diseases of Heart	N/A not first tumor	N/A not first tumor	74	Dead	1	2nd of 2 or more primaries
Breast	9	Widowed	1	58	1	White	0	Female	1	2002	0	Unknown	4	Positive histology	Localized	0	54	No radiation and/or cancer-directed surgery	Surgery performed	1	None/Unknown	0	No/Unknown	0	Blank(s)		Blank(s)		Blank(s)		Blank(s)		Alive	Alive or dead of other cause	Alive or dead due to cancer	174	Alive	0	1st of 2 or more primaries
Breast	9	Married (including common law)	0	63	2	White	0	Female	1	2003	0	Undifferentiated; anaplastic; Grade IV	3	Positive histology	Regional	1	51	Radiation after surgery	Surgery performed	1	Beam radiation	1	Yes	1	Blank(s)		Blank(s)		Blank(s)		Blank(s)		Alive	Alive or dead of other cause	Alive or dead due to cancer	167	Alive	0	1st of 2 or more primaries
Breast	9	Married (including common law)	0	75	2	White	0	Female	1	2003	0	Poorly differentiated; Grade III	2	Positive histology	Localized	0	23	Radiation after surgery	Surgery performed	1	Beam radiation	1	Yes	1	Blank(s)		Blank(s)		Blank(s)		Blank(s)		Alive	Alive or dead of other cause	Alive or dead due to cancer	166	Alive	0	One primary only
Breast	9	Married (including common law)	0	54	1	White	0	Female	1	2003	0	Moderately differentiated; Grade II	1	Positive histology	Localized	0	23	Radiation after surgery	Surgery performed	1	Beam radiation	1	No/Unknown	0	Blank(s)		Blank(s)		Blank(s)		Blank(s)		Alive	Alive or dead of other cause	Alive or dead due to cancer	166	Alive	0	One primary only
Breast	9	Single (never married)	2	51	1	White	0	Female	1	2003	0	Poorly differentiated; Grade III	2	Positive histology	Localized	0	22	No radiation and/or cancer-directed surgery	Surgery performed	1	None/Unknown	0	Yes	1	Blank(s)		Blank(s)		Blank(s)		Blank(s)		Breast	Dead (attributable to this cancer dx)	Alive or dead due to cancer	12	Dead	1	One primary only
Breast	9	Married (including common law)	0	41	1	White	0	Female	1	2004	0	Moderately differentiated; Grade II	1	Positive histology	Regional	1	23	Radiation after surgery	Surgery performed	1	Beam radiation	1	Yes	1	Blank(s)		Blank(s)		Blank(s)		Blank(s)		Alive	Alive or dead of other cause	Alive or dead due to cancer	153	Alive	0	1st of 2 or more primaries
Breast	9	Single (never married)	2	52	1	Asian or Pacific Islander	2	Female	1	2004	0	Poorly differentiated; Grade III	2	Positive histology	Regional	1	51	No radiation and/or cancer-directed surgery	Surgery performed	1	None/Unknown	0	Yes	1	Blank(s)		Blank(s)		Blank(s)		Blank(s)		Other Cause of Death	Alive or dead of other cause	Dead (attributable to causes other than this cancer dx)	50	Dead	1	One primary only
Breast	9	Single (never married)	2	61	2	White	0	Female	1	2004	0	Moderately differentiated; Grade II	1	Positive histology	Localized	0	23	Radiation after surgery	Surgery performed	1	Beam radiation	1	No/Unknown	0	Blank(s)		Blank(s)		Blank(s)		Blank(s)		Alive	Alive or dead of other cause	Alive or dead due to cancer	151	Alive	0	One primary only
Breast	9	Married (including common law)	0	48	1	Asian or Pacific Islander	2	Female	1	2005	0	Moderately differentiated; Grade II	1	Positive histology	Regional	1	51	No radiation and/or cancer-directed surgery	Surgery performed	1	None/Unknown	0	Yes	1	Blank(s)		Blank(s)		Blank(s)		Blank(s)		Alive	Alive or dead of other cause	Alive or dead due to cancer	138	Alive	0	One primary only
Breast	9	Married (including common law)	0	59	1	White	0	Female	1	2006	0	Poorly differentiated; Grade III	2	Positive histology	Localized	0	22	No radiation and/or cancer-directed surgery	Surgery performed	1	None/Unknown	0	Yes	1	Blank(s)		Blank(s)		Blank(s)		Blank(s)		Chronic Obstructive Pulmonary Disease and Allied Cond	Alive or dead of other cause	Dead (attributable to causes other than this cancer dx)	51	Dead	1	One primary only
Breast	9	Widowed	1	73	2	White	0	Female	1	2007	0	Poorly differentiated; Grade III	2	Positive histology	Regional	1	22	No radiation and/or cancer-directed surgery	Surgery performed	1	None/Unknown	0	No/Unknown	0	Blank(s)		Blank(s)		Blank(s)		Blank(s)		Alive	Alive or dead of other cause	Alive or dead due to cancer	111	Alive	0	One primary only
Breast	9	Widowed	1	83	2	White	0	Female	1	2007	0	Moderately differentiated; Grade II	1	Positive histology	Localized	0	22	Radiation after surgery	Surgery performed	1	Beam radiation	1	No/Unknown	0	Blank(s)		Blank(s)		Blank(s)		Blank(s)		Nephritis, Nephrotic Syndrome and Nephrosis	Alive or dead of other cause	Dead (attributable to causes other than this cancer dx)	89	Dead	1	One primary only
Breast	9	Married (including common law)	0	66	2	White	0	Female	1	2009	1	Poorly differentiated; Grade III	2	Positive histology	Localized	0	23	Radiation after surgery	Surgery performed	1	Beam radiation	1	Yes	1	Blank(s)		Blank(s)		Blank(s)		Blank(s)		Alive	Alive or dead of other cause	Alive or dead due to cancer	91	Alive	0	One primary only
Breast	9	Married (including common law)	0	68	2	White	0	Female	1	2010	1	Moderately differentiated; Grade II	1	Positive histology	Localized	0	51	No radiation and/or cancer-directed surgery	Surgery performed	1	None/Unknown	0	Yes	1	No	0	No	0	No	0	No	0	Alive	Alive or dead of other cause	Alive or dead due to cancer	75	Alive	0	One primary only
Breast	9	Divorced	1	72	2	White	0	Female	1	2011	1	Moderately differentiated; Grade II	1	Positive histology	Localized	0	22	Radiation after surgery	Surgery performed	1	Radioactive implants (includes brachytherapy) (1988+)	1	No/Unknown	0	No	0	No	0	No	0	No	0	Alive	Alive or dead of other cause	Alive or dead due to cancer	68	Alive	0	One primary only
Breast	9	Divorced	1	59	1	White	0	Female	1	2011	1	Poorly differentiated; Grade III	2	Positive histology	Localized	0	24	Radiation after surgery	Surgery performed	1	Beam radiation	1	Yes	1	No	0	No	0	No	0	No	0	Alive	Alive or dead of other cause	Alive or dead due to cancer	64	Alive	0	One primary only
Breast	9	Unknown	3	59	1	White	0	Female	1	2016	1	Unknown	4	Positive histology	Localized	0	30	No radiation and/or cancer-directed surgery	Surgery performed	1	None/Unknown	0	No/Unknown	0	No	0	No	0	No	0	No	0	Alive	Alive or dead of other cause	Alive or dead due to cancer	3	Alive	0	One primary only
Breast	9	Married (including common law)	0	67	2	White	0	Female	1	2015	1	Moderately differentiated; Grade II	1	Positive histology	Localized	0	22	Radiation after surgery	Surgery performed	1	Beam radiation	1	Yes	1	No	0	No	0	No	0	No	0	Alive	Alive or dead of other cause	Alive or dead due to cancer	20	Alive	0	One primary only
Breast	9	Married (including common law)	0	57	1	Asian or Pacific Islander	2	Female	1	2016	1	Unknown	4	Positive histology	Regional	1	51	Radiation after surgery	Surgery performed	1	Beam radiation	1	Yes	1	No	0	No	0	No	0	No	0	Alive	Alive or dead of other cause	Alive or dead due to cancer	7	Alive	0	One primary only
Breast	9	Married (including common law)	0	59	1	White	0	Female	1	2007	0	Unknown	4	Positive histology	Localized	0	22	No radiation and/or cancer-directed surgery	Surgery performed	1	None/Unknown	0	No/Unknown	0	Blank(s)		Blank(s)		Blank(s)		Blank(s)		Alive	N/A not first tumor	N/A not first tumor	113	Alive	0	2nd of 2 or more primaries
Breast	9	Widowed	1	86	2	White	0	Female	1	2002	0	Unknown	4	Positive histology	Regional	1	50	No radiation and/or cancer-directed surgery	Surgery performed	1	None/Unknown	0	No/Unknown	0	Blank(s)		Blank(s)		Blank(s)		Blank(s)		Diseases of Heart	Alive or dead of other cause	Dead (attributable to causes other than this cancer dx)	26	Dead	1	One primary only
Breast	9	Married (including common law)	0	65	2	White	0	Female	1	2002	0	Unknown	4	Positive histology	Localized	0	41	No radiation and/or cancer-directed surgery	Surgery performed	1	None/Unknown	0	No/Unknown	0	Blank(s)		Blank(s)		Blank(s)		Blank(s)		Chronic Obstructive Pulmonary Disease and Allied Cond	Alive or dead of other cause	Dead (attributable to causes other than this cancer dx)	73	Dead	1	One primary only
Breast	9	Unknown	3	41	1	Unknown	3	Female	1	2003	0	Moderately differentiated; Grade II	1	Positive histology	Localized	0	22	No radiation and/or cancer-directed surgery	Surgery performed	1	None/Unknown	0	No/Unknown	0	Blank(s)		Blank(s)		Blank(s)		Blank(s)		Alive	Alive or dead of other cause	Alive or dead due to cancer	167	Alive	0	One primary only
Breast	9	Divorced	1	42	1	White	0	Female	1	2006	0	Poorly differentiated; Grade III	2	Positive histology	Regional	1	20	Radiation after surgery	Surgery performed	1	Beam radiation	1	Yes	1	Blank(s)		Blank(s)		Blank(s)		Blank(s)		Breast	Dead (attributable to this cancer dx)	Alive or dead due to cancer	99	Dead	1	1st of 2 or more primaries
Breast	9	Married (including common law)	0	60	1	White	0	Female	1	2006	0	Moderately differentiated; Grade II	1	Positive histology	Localized	0	22	Radiation after surgery	Surgery performed	1	Beam radiation	1	No/Unknown	0	Blank(s)		Blank(s)		Blank(s)		Blank(s)		Alive	Alive or dead of other cause	Alive or dead due to cancer	126	Alive	0	One primary only
Breast	9	Divorced	1	52	1	White	0	Female	1	2007	0	Unknown	4	Positive histology	Localized	0	22	Radiation after surgery	Surgery performed	1	Beam radiation	1	No/Unknown	0	Blank(s)		Blank(s)		Blank(s)		Blank(s)		Alive	Alive or dead of other cause	Alive or dead due to cancer	112	Alive	0	One primary only
Breast	9	Divorced	1	67	2	Black	1	Female	1	2001	0	Unknown	4	Positive histology	Localized	0	22	Radiation after surgery	Surgery performed	1	Combination of beam with implants or isotopes	1	No/Unknown	0	Blank(s)		Blank(s)		Blank(s)		Blank(s)		Alive	Alive or dead of other cause	Alive or dead due to cancer	175	Alive	0	One primary only
Breast	9	Widowed	1	84	2	White	0	Female	1	2010	1	Poorly differentiated; Grade III	2	Positive histology	Localized	0	22	Radiation after surgery	Surgery performed	1	Beam radiation	1	No/Unknown	0	No	0	No	0	No	0	No	0	Breast	N/A not first tumor	N/A not first tumor	43	Dead	1	2nd of 2 or more primaries
Breast	9	Married (including common law)	0	71	2	Black	1	Female	1	2016	1	Poorly differentiated; Grade III	2	Positive histology	Regional	1	22	Radiation after surgery	Surgery performed	1	Beam radiation	1	Yes	1	No	0	No	0	No	0	No	0	Alive	Alive or dead of other cause	Alive or dead due to cancer	6	Alive	0	One primary only
Breast	9	Widowed	1	76	2	White	0	Female	1	2000	0	Unknown	4	Positive histology	Unknown/unstaged	3	22	No radiation and/or cancer-directed surgery	Surgery performed	1	None/Unknown	0	No/Unknown	0	Blank(s)		Blank(s)		Blank(s)		Blank(s)		Aortic Aneurysm and Dissection	Alive or dead of other cause	Dead (attributable to causes other than this cancer dx)	89	Dead	1	One primary only
Breast	9	Single (never married)	2	50	1	White	0	Female	1	2002	0	Poorly differentiated; Grade III	2	Positive histology	Localized	0	51	Radiation after surgery	Surgery performed	1	Beam radiation	1	Yes	1	Blank(s)		Blank(s)		Blank(s)		Blank(s)		Breast	Dead (attributable to this cancer dx)	Alive or dead due to cancer	13	Dead	1	One primary only
Breast	9	Married (including common law)	0	43	1	White	0	Female	1	2003	0	Poorly differentiated; Grade III	2	Positive histology	Regional	1	24	No radiation and/or cancer-directed surgery	Surgery performed	1	None/Unknown	0	Yes	1	Blank(s)		Blank(s)		Blank(s)		Blank(s)		Alive	Alive or dead of other cause	Alive or dead due to cancer	156	Alive	0	1st of 2 or more primaries
Breast	9	Married (including common law)	0	47	1	Asian or Pacific Islander	2	Female	1	2008	1	Poorly differentiated; Grade III	2	Positive histology	Localized	0	50	No radiation and/or cancer-directed surgery	Surgery performed	1	None/Unknown	0	No/Unknown	0	Blank(s)		Blank(s)		Blank(s)		Blank(s)		Alive	Alive or dead of other cause	Alive or dead due to cancer	102	Alive	0	One primary only
Breast	9	Divorced	1	55	1	White	0	Female	1	2008	1	Poorly differentiated; Grade III	2	Positive histology	Regional	1	0	No radiation and/or cancer-directed surgery	Recommended, unknown if performed	0	None/Unknown	0	Yes	1	Blank(s)		Blank(s)		Blank(s)		Blank(s)		Alive	Alive or dead of other cause	Alive or dead due to cancer	106	Alive	0	1st of 2 or more primaries
Breast	9	Married (including common law)	0	66	2	White	0	Female	1	2011	1	Poorly differentiated; Grade III	2	Positive histology	Localized	0	22	Radiation after surgery	Surgery performed	1	Beam radiation	1	Yes	1	No	0	No	0	No	0	No	0	Alive	Alive or dead of other cause	Alive or dead due to cancer	68	Alive	0	One primary only
Breast	9	Divorced	1	59	1	Black	1	Female	1	2012	1	Poorly differentiated; Grade III	2	Positive histology	Regional	1	41	No radiation and/or cancer-directed surgery	Surgery performed	1	None/Unknown	0	Yes	1	No	0	No	0	No	0	No	0	Alive	Alive or dead of other cause	Alive or dead due to cancer	58	Alive	0	One primary only
Breast	9	Widowed	1	84	2	White	0	Female	1	2012	1	Poorly differentiated; Grade III	2	Positive histology	Distant	2	0	No radiation and/or cancer-directed surgery	Not recommended	0	None/Unknown	0	Yes	1	Yes	1	No	0	No	0	No	0	Breast	Dead (attributable to this cancer dx)	Alive or dead due to cancer	46	Dead	1	1st of 2 or more primaries
Breast	9	Divorced	1	68	2	White	0	Female	1	2015	1	Poorly differentiated; Grade III	2	Positive histology	Localized	0	61	No radiation and/or cancer-directed surgery	Surgery performed	1	None/Unknown	0	No/Unknown	0	No	0	No	0	No	0	No	0	Alive	N/A not first tumor	N/A not first tumor	14	Alive	0	2nd of 2 or more primaries
Breast	9	Widowed	1	75	2	White	0	Female	1	2008	1	Moderately differentiated; Grade II	1	Positive histology	Localized	0	22	No radiation and/or cancer-directed surgery	Surgery performed	1	None/Unknown	0	Yes	1	Blank(s)		Blank(s)		Blank(s)		Blank(s)		Breast	N/A not first tumor	N/A not first tumor	53	Dead	1	2nd of 2 or more primaries
Cervix Uteri	5	Widowed	1	70	2	Black	1	Female	1	2011	1	Unknown	4	Positive histology	Localized	0	0	No radiation and/or cancer-directed surgery	Not recommended	0	None/Unknown	0	No/Unknown	0	No	0	No	0	No	0	No	0	Septicemia	N/A not first tumor	N/A not first tumor	23	Dead	1	2nd of 2 or more primaries
Cervix Uteri	5	Single (never married)	2	72	2	White	0	Female	1	2000	0	Undifferentiated; anaplastic; Grade IV	3	Positive histology	Distant	2	51	Radiation after surgery	Surgery performed	1	Beam radiation	1	Yes	1	Blank(s)		Blank(s)		Blank(s)		Blank(s)		State DC not available or state DC available but no COD	Dead (missing/unknown COD)	Dead (missing/unknown COD)	21	Dead	1	One primary only
Cervix Uteri	5	Married (including common law)	0	42	1	White	0	Female	1	2008	1	Unknown	4	Positive histology	Unknown/unstaged	3	0	No radiation and/or cancer-directed surgery	Not recommended	0	None/Unknown	0	No/Unknown	0	Blank(s)		Blank(s)		Blank(s)		Blank(s)		Pneumonia and Influenza	N/A not first tumor	N/A not first tumor	34	Dead	1	2nd of 2 or more primaries
Cervix Uteri	5	Widowed	1	77	2	Black	1	Female	1	2001	0	Unknown	4	Positive histology	Distant	2	0	No radiation and/or cancer-directed surgery	Not recommended	0	Beam radiation	1	No/Unknown	0	Blank(s)		Blank(s)		Blank(s)		Blank(s)		Uterus, NOS	Dead (attributable to this cancer dx)	Alive or dead due to cancer	1	Dead	1	One primary only
Cervix Uteri	5	Separated	1	36	1	Asian or Pacific Islander	2	Female	1	2003	0	Unknown	4	Positive histology	Regional	1	0	No radiation and/or cancer-directed surgery	Not recommended	0	Beam radiation	1	No/Unknown	0	Blank(s)		Blank(s)		Blank(s)		Blank(s)		State DC not available or state DC available but no COD	Dead (missing/unknown COD)	Dead (missing/unknown COD)	21	Dead	1	One primary only
Cervix Uteri	5	Widowed	1	79	2	White	0	Female	1	2003	0	Undifferentiated; anaplastic; Grade IV	3	Positive histology	Regional	1	53	Radiation after surgery	Surgery performed	1	Beam radiation	1	No/Unknown	0	Blank(s)		Blank(s)		Blank(s)		Blank(s)		Other Cause of Death	Alive or dead of other cause	Dead (attributable to causes other than this cancer dx)	118	Dead	1	One primary only
Cervix Uteri	5	Widowed	1	74	2	White	0	Female	1	2002	0	Unknown	4	Positive histology	Regional	1	40	Radiation before and after surgery	Surgery performed	1	Combination of beam with implants or isotopes	1	No/Unknown	0	Blank(s)		Blank(s)		Blank(s)		Blank(s)		Alive	Alive or dead of other cause	Alive or dead due to cancer	171	Alive	0	One primary only
Cervix Uteri	5	Divorced	1	59	1	White	0	Female	1	2004	0	Unknown	4	Positive histology	Regional	1	53	Radiation after surgery	Surgery performed	1	Beam radiation	1	Yes	1	Blank(s)		Blank(s)		Blank(s)		Blank(s)		Alive	Alive or dead of other cause	Alive or dead due to cancer	144	Alive	0	One primary only
Cervix Uteri	5	Widowed	1	80	2	White	0	Female	1	2005	0	Poorly differentiated; Grade III	2	Positive histology	Regional	1	0	No radiation and/or cancer-directed surgery	Not recommended	0	Combination of beam with implants or isotopes	1	No/Unknown	0	Blank(s)		Blank(s)		Blank(s)		Blank(s)		Cervix Uteri	Dead (attributable to this cancer dx)	Alive or dead due to cancer	7	Dead	1	One primary only
Cervix Uteri	5	Married (including common law)	0	46	1	White	0	Female	1	2005	0	Poorly differentiated; Grade III	2	Positive histology	Regional	1	51	Radiation after surgery	Surgery performed	1	Beam radiation	1	No/Unknown	0	Blank(s)		Blank(s)		Blank(s)		Blank(s)		Alive	Alive or dead of other cause	Alive or dead due to cancer	132	Alive	0	One primary only
Cervix Uteri	5	Married (including common law)	0	73	2	Asian or Pacific Islander	2	Female	1	2006	0	Undifferentiated; anaplastic; Grade IV	3	Positive histology	Localized	0	40	Radiation after surgery	Surgery performed	1	Beam radiation	1	No/Unknown	0	Blank(s)		Blank(s)		Blank(s)		Blank(s)		Alive	Alive or dead of other cause	Alive or dead due to cancer	73	Alive	0	One primary only
Cervix Uteri	5	Married (including common law)	0	56	1	Asian or Pacific Islander	2	Female	1	2006	0	Poorly differentiated; Grade III	2	Positive histology	Distant	2	0	No radiation and/or cancer-directed surgery	Not recommended	0	None/Unknown	0	No/Unknown	0	Blank(s)		Blank(s)		Blank(s)		Blank(s)		Cervix Uteri	Dead (attributable to this cancer dx)	Alive or dead due to cancer	1	Dead	1	One primary only
Cervix Uteri	5	Widowed	1	82	2	White	0	Female	1	2007	0	Unknown	4	Positive histology	Regional	1	50	Radiation after surgery	Surgery performed	1	Beam radiation	1	No/Unknown	0	Blank(s)		Blank(s)		Blank(s)		Blank(s)		Uterus, NOS	Dead (attributable to this cancer dx)	Alive or dead due to cancer	11	Dead	1	One primary only
Cervix Uteri	5	Widowed	1	77	2	Black	1	Female	1	2011	1	Poorly differentiated; Grade III	2	Positive histology	Localized	0	26	Radiation after surgery	Surgery performed	1	Combination of beam with implants or isotopes	1	No/Unknown	0	No	0	No	0	No	0	No	0	Alive	N/A not first tumor	N/A not first tumor	64	Alive	0	3rd of 3 or more primaries
Cervix Uteri	5	Married (including common law)	0	63	2	Asian or Pacific Islander	2	Female	1	2009	1	Moderately differentiated; Grade II	1	Positive histology	Localized	0	62	No radiation and/or cancer-directed surgery	Surgery performed	1	None/Unknown	0	No/Unknown	0	Blank(s)		Blank(s)		Blank(s)		Blank(s)		Alive	Alive or dead of other cause	Alive or dead due to cancer	88	Alive	0	One primary only
Cervix Uteri	5	Single (never married)	2	51	1	White	0	Female	1	2009	1	Poorly differentiated; Grade III	2	Positive histology	Regional	1	0	No radiation and/or cancer-directed surgery	Not recommended	0	Combination of beam with implants or isotopes	1	Yes	1	Blank(s)		Blank(s)		Blank(s)		Blank(s)		Cervix Uteri	Dead (attributable to this cancer dx)	Alive or dead due to cancer	7	Dead	1	One primary only
Cervix Uteri	5	Single (never married)	2	70	2	White	0	Female	1	2009	1	Well differentiated; Grade I	0	Positive histology	Localized	0	40	No radiation and/or cancer-directed surgery	Surgery performed	1	None/Unknown	0	No/Unknown	0	Blank(s)		Blank(s)		Blank(s)		Blank(s)		Alive	Alive or dead of other cause	Alive or dead due to cancer	84	Alive	0	One primary only
Cervix Uteri	5	Married (including common law)	0	71	2	White	0	Female	1	2010	1	Poorly differentiated; Grade III	2	Positive histology	Distant	2	0	No radiation and/or cancer-directed surgery	Not recommended	0	None/Unknown	0	No/Unknown	0	No	0	No	0	No	0	No	0	Cervix Uteri	Dead (attributable to this cancer dx)	Alive or dead due to cancer	2	Dead	1	One primary only
Cervix Uteri	5	Married (including common law)	0	55	1	White	0	Female	1	2010	1	Unknown	4	Positive histology	Regional	1	90	Radiation after surgery	Surgery performed	1	Combination of beam with implants or isotopes	1	Yes	1	No	0	No	0	No	0	No	0	Alive	Alive or dead of other cause	Alive or dead due to cancer	77	Alive	0	One primary only
Cervix Uteri	5	Single (never married)	2	72	2	White	0	Female	1	2011	1	Undifferentiated; anaplastic; Grade IV	3	Positive histology	Localized	0	40	No radiation and/or cancer-directed surgery	Surgery performed	1	None/Unknown	0	No/Unknown	0	No	0	No	0	No	0	No	0	Alive	Alive or dead of other cause	Alive or dead due to cancer	68	Alive	0	One primary only
Cervix Uteri	5	Single (never married)	2	82	2	White	0	Female	1	2012	1	Poorly differentiated; Grade III	2	Positive histology	Localized	0	50	No radiation and/or cancer-directed surgery	Surgery performed	1	None/Unknown	0	No/Unknown	0	No	0	No	0	No	0	No	0	Alive	Alive or dead of other cause	Alive or dead due to cancer	57	Alive	0	1st of 2 or more primaries
Cervix Uteri	5	Single (never married)	2	29	0	White	0	Female	1	2012	1	Poorly differentiated; Grade III	2	Positive histology	Localized	0	53	No radiation and/or cancer-directed surgery	Surgery performed	1	None/Unknown	0	No/Unknown	0	No	0	No	0	No	0	No	0	Alive	Alive or dead of other cause	Alive or dead due to cancer	57	Alive	0	One primary only
Cervix Uteri	5	Married (including common law)	0	65	2	White	0	Female	1	2012	1	Unknown	4	Positive histology	Localized	0	40	Radiation after surgery	Surgery performed	1	Beam radiation	1	No/Unknown	0	No	0	No	0	No	0	No	0	Alive	Alive or dead of other cause	Alive or dead due to cancer	51	Alive	0	1st of 2 or more primaries
Cervix Uteri	5	Married (including common law)	0	78	2	White	0	Female	1	2012	1	Poorly differentiated; Grade III	2	Positive histology	Localized	0	40	No radiation and/or cancer-directed surgery	Surgery performed	1	None/Unknown	0	No/Unknown	0	No	0	No	0	No	0	No	0	Pneumonia and Influenza	N/A not first tumor	N/A not first tumor	44	Dead	1	2nd of 2 or more primaries
Cervix Uteri	5	Married (including common law)	0	39	1	Asian or Pacific Islander	2	Female	1	2013	1	Undifferentiated; anaplastic; Grade IV	3	Positive histology	Localized	0	51	No radiation and/or cancer-directed surgery	Surgery performed	1	None/Unknown	0	No/Unknown	0	No	0	No	0	No	0	No	0	Alive	Alive or dead of other cause	Alive or dead due to cancer	44	Alive	0	One primary only
Cervix Uteri	5	Unknown	3	78	2	White	0	Female	1	2014	1	Unknown	4	Positive histology	Localized	0	51	No radiation and/or cancer-directed surgery	Surgery performed	1	None/Unknown	0	No/Unknown	0	No	0	No	0	No	0	No	0	Alive	Alive or dead of other cause	Alive or dead due to cancer	24	Alive	0	One primary only
Cervix Uteri	5	Single (never married)	2	47	1	White	0	Female	1	2015	1	Poorly differentiated; Grade III	2	Positive histology	Regional	1	0	No radiation and/or cancer-directed surgery	Not recommended	0	Beam radiation	1	Yes	1	No	0	No	0	No	0	No	0	Alive	Alive or dead of other cause	Alive or dead due to cancer	5	Alive	0	One primary only
Cervix Uteri	5	Single (never married)	2	15	0	White	0	Female	1	2015	1	Poorly differentiated; Grade III	2	Positive histology	Regional	1	40	Radiation after surgery	Surgery performed	1	Beam radiation	1	Yes	1	No	0	No	0	No	0	No	0	Alive	Alive or dead of other cause	Alive or dead due to cancer	12	Alive	0	One primary only
Cervix Uteri	5	Widowed	1	73	2	White	0	Female	1	2001	0	Unknown	4	Positive histology	Localized	0	40	No radiation and/or cancer-directed surgery	Surgery performed	1	None/Unknown	0	Yes	1	Blank(s)		Blank(s)		Blank(s)		Blank(s)		Diseases of Heart	N/A not first tumor	N/A not first tumor	68	Dead	1	2nd of 2 or more primaries
Cervix Uteri	5	Widowed	1	87	2	White	0	Female	1	2000	0	Poorly differentiated; Grade III	2	Positive histology	Regional	1	26	No radiation and/or cancer-directed surgery	Surgery performed	1	None/Unknown	0	No/Unknown	0	Blank(s)		Blank(s)		Blank(s)		Blank(s)		Uterus, NOS	Dead (attributable to this cancer dx)	Alive or dead due to cancer	6	Dead	1	One primary only
Cervix Uteri	5	Married (including common law)	0	52	1	White	0	Female	1	2011	1	Poorly differentiated; Grade III	2	Positive histology	Localized	0	53	No radiation and/or cancer-directed surgery	Surgery performed	1	None/Unknown	0	No/Unknown	0	No	0	No	0	No	0	No	0	Alive	N/A not first tumor	N/A not first tumor	67	Alive	0	2nd of 2 or more primaries
Cervix Uteri	5	Married (including common law)	0	55	1	White	0	Female	1	2001	0	Poorly differentiated; Grade III	2	Positive histology	Localized	0	53	No radiation and/or cancer-directed surgery	Surgery performed	1	None/Unknown	0	No/Unknown	0	Blank(s)		Blank(s)		Blank(s)		Blank(s)		Alive	Alive or dead of other cause	Alive or dead due to cancer	187	Alive	0	One primary only
Cervix Uteri	5	Widowed	1	83	2	Black	1	Female	1	2001	0	Unknown	4	Positive histology	Distant	2	26	No radiation and/or cancer-directed surgery	Surgery performed	1	None/Unknown	0	No/Unknown	0	Blank(s)		Blank(s)		Blank(s)		Blank(s)		Cervix Uteri	Dead (attributable to this cancer dx)	Alive or dead due to cancer	1	Dead	1	One primary only
Cervix Uteri	5	Married (including common law)	0	61	2	Black	1	Female	1	2001	0	Poorly differentiated; Grade III	2	Positive histology	Regional	1	26	Radiation after surgery	Surgery performed	1	Combination of beam with implants or isotopes	1	Yes	1	Blank(s)		Blank(s)		Blank(s)		Blank(s)		Alive	Alive or dead of other cause	Alive or dead due to cancer	189	Alive	0	One primary only
Cervix Uteri	5	Single (never married)	2	47	1	Black	1	Female	1	2010	1	Moderately differentiated; Grade II	1	Positive histology	Localized	0	40	No radiation and/or cancer-directed surgery	Surgery performed	1	None/Unknown	0	No/Unknown	0	No	0	No	0	No	0	No	0	Alive	N/A not first tumor	N/A not first tumor	83	Alive	0	2nd of 2 or more primaries
Cervix Uteri	5	Single (never married)	2	79	2	White	0	Female	1	2003	0	Poorly differentiated; Grade III	2	Positive histology	Localized	0	40	No radiation and/or cancer-directed surgery	Surgery performed	1	None/Unknown	0	No/Unknown	0	Blank(s)		Blank(s)		Blank(s)		Blank(s)		Alive	Alive or dead of other cause	Alive or dead due to cancer	159	Alive	0	One primary only
Cervix Uteri	5	Widowed	1	72	2	White	0	Female	1	2003	0	Unknown	4	Positive histology	Localized	0	50	Radiation after surgery	Surgery performed	1	Radioactive implants (includes brachytherapy) (1988+)	1	No/Unknown	0	Blank(s)		Blank(s)		Blank(s)		Blank(s)		Cerebrovascular Diseases	Alive or dead of other cause	Dead (attributable to causes other than this cancer dx)	90	Dead	1	One primary only
Cervix Uteri	5	Single (never married)	2	6	0	White	0	Female	1	2004	0	Unknown	4	Positive histology	Regional	1	29	No radiation and/or cancer-directed surgery	Surgery performed	1	None/Unknown	0	No/Unknown	0	Blank(s)		Blank(s)		Blank(s)		Blank(s)		Alive	Alive or dead of other cause	Alive or dead due to cancer	153	Alive	0	One primary only
Cervix Uteri	5	Divorced	1	74	2	White	0	Female	1	2008	1	Poorly differentiated; Grade III	2	Positive histology	Regional	1	53	No radiation and/or cancer-directed surgery	Surgery performed	1	None/Unknown	0	No/Unknown	0	Blank(s)		Blank(s)		Blank(s)		Blank(s)		Cervix Uteri	N/A not first tumor	N/A not first tumor	4	Dead	1	2nd of 2 or more primaries
Cervix Uteri	5	Single (never married)	2	8	0	White	0	Female	1	2004	0	Poorly differentiated; Grade III	2	Positive histology	Localized	0	29	No radiation and/or cancer-directed surgery	Surgery performed	1	None/Unknown	0	No/Unknown	0	Blank(s)		Blank(s)		Blank(s)		Blank(s)		Alive	Alive or dead of other cause	Alive or dead due to cancer	144	Alive	0	One primary only
Cervix Uteri	5	Widowed	1	70	2	White	0	Female	1	2005	0	Well differentiated; Grade I	0	Positive histology	Regional	1	50	No radiation and/or cancer-directed surgery	Surgery performed	1	None/Unknown	0	No/Unknown	0	Blank(s)		Blank(s)		Blank(s)		Blank(s)		Alive	Alive or dead of other cause	Alive or dead due to cancer	133	Alive	0	One primary only
Cervix Uteri	5	Married (including common law)	0	74	2	Black	1	Female	1	2005	0	Unknown	4	Positive histology	Localized	0	40	No radiation and/or cancer-directed surgery	Surgery performed	1	None/Unknown	0	Yes	1	Blank(s)		Blank(s)		Blank(s)		Blank(s)		Cervix Uteri	Dead (attributable to this cancer dx)	Alive or dead due to cancer	34	Dead	1	One primary only
Cervix Uteri	5	Married (including common law)	0	54	1	White	0	Female	1	2012	1	Undifferentiated; anaplastic; Grade IV	3	Positive histology	Localized	0	40	No radiation and/or cancer-directed surgery	Surgery performed	1	None/Unknown	0	No/Unknown	0	No	0	No	0	No	0	No	0	Alive	N/A not first tumor	N/A not first tumor	55	Alive	0	2nd of 2 or more primaries
Cervix Uteri	5	Widowed	1	92	2	White	0	Female	1	2006	0	Undifferentiated; anaplastic; Grade IV	3	Positive histology	Localized	0	26	Radiation after surgery	Surgery performed	1	Combination of beam with implants or isotopes	1	No/Unknown	0	Blank(s)		Blank(s)		Blank(s)		Blank(s)		Diseases of Heart	Alive or dead of other cause	Dead (attributable to causes other than this cancer dx)	5	Dead	1	One primary only
Cervix Uteri	5	Divorced	1	53	1	White	0	Female	1	2007	0	Poorly differentiated; Grade III	2	Positive histology	Distant	2	0	Radiation after surgery	Not recommended	0	Beam radiation	1	Yes	1	Blank(s)		Blank(s)		Blank(s)		Blank(s)		Diseases of Heart	Alive or dead of other cause	Dead (attributable to causes other than this cancer dx)	9	Dead	1	One primary only
Cervix Uteri	5	Single (never married)	2	18	0	White	0	Female	1	2008	1	Unknown	4	Positive histology	Localized	0	53	No radiation and/or cancer-directed surgery	Surgery performed	1	None/Unknown	0	No/Unknown	0	Blank(s)		Blank(s)		Blank(s)		Blank(s)		Alive	Alive or dead of other cause	Alive or dead due to cancer	103	Alive	0	One primary only
Cervix Uteri	5	Married (including common law)	0	58	1	White	0	Female	1	2009	1	Poorly differentiated; Grade III	2	Positive histology	Localized	0	53	Radiation after surgery	Surgery performed	1	Radioactive implants (includes brachytherapy) (1988+)	1	No/Unknown	0	Blank(s)		Blank(s)		Blank(s)		Blank(s)		Alive	Alive or dead of other cause	Alive or dead due to cancer	87	Alive	0	One primary only
Cervix Uteri	5	Single (never married)	2	22	0	White	0	Female	1	2010	1	Unknown	4	Positive histology	Localized	0	27	No radiation and/or cancer-directed surgery	Surgery performed	1	None/Unknown	0	No/Unknown	0	No	0	No	0	No	0	No	0	Alive	Alive or dead of other cause	Alive or dead due to cancer	82	Alive	0	One primary only
Cervix Uteri	5	Widowed	1	77	2	White	0	Female	1	2010	1	Poorly differentiated; Grade III	2	Positive histology	Localized	0	40	No radiation and/or cancer-directed surgery	Surgery performed	1	None/Unknown	0	No/Unknown	0	No	0	No	0	No	0	No	0	Alive	Alive or dead of other cause	Alive or dead due to cancer	77	Alive	0	One primary only
Cervix Uteri	5	Single (never married)	2	43	1	White	0	Female	1	2011	1	Unknown	4	Positive histology	Regional	1	0	No radiation and/or cancer-directed surgery	Not recommended	0	Combination of beam with implants or isotopes	1	Yes	1	No	0	No	0	No	0	No	0	Alive	Alive or dead of other cause	Alive or dead due to cancer	67	Alive	0	One primary only
Cervix Uteri	5	Married (including common law)	0	46	1	White	0	Female	1	2013	1	Poorly differentiated; Grade III	2	Positive histology	Regional	1	54	Radiation after surgery	Surgery performed	1	Combination of beam with implants or isotopes	1	Yes	1	No	0	No	0	No	0	No	0	Alive	Alive or dead of other cause	Alive or dead due to cancer	39	Alive	0	One primary only
Cervix Uteri	5	Divorced	1	76	2	White	0	Female	1	2013	1	Unknown	4	Positive histology	Distant	2	0	No radiation and/or cancer-directed surgery	Recommended but not performed, patient refused	0	Beam radiation	1	No/Unknown	0	No	0	No	0	No	0	Yes	1	Cervix Uteri	Dead (attributable to this cancer dx)	Alive or dead due to cancer	0	Dead	1	One primary only
Cervix Uteri	5	Married (including common law)	0	68	2	White	0	Female	1	2015	1	Unknown	4	Positive histology	Regional	1	0	Radiation after surgery	Not recommended	0	Radioactive implants (includes brachytherapy) (1988+)	1	Yes	1	No	0	No	0	No	0	No	0	Alive	Alive or dead of other cause	Alive or dead due to cancer	12	Alive	0	One primary only
Cervix Uteri	5	Single (never married)	2	68	2	Black	1	Female	1	2014	1	Unknown	4	Positive histology	Unknown/unstaged	3	0	No radiation and/or cancer-directed surgery	Recommended but not performed, unknown reason	0	None/Unknown	0	No/Unknown	0	No	0	No	0	No	0	No	0	Cervix Uteri	Dead (attributable to this cancer dx)	Alive or dead due to cancer	18	Dead	1	One primary only
Cervix Uteri	5	Single (never married)	2	26	0	White	0	Female	1	2016	1	Unknown	4	Positive histology	Localized	0	27	No radiation and/or cancer-directed surgery	Surgery performed	1	None/Unknown	0	No/Unknown	0	No	0	No	0	No	0	No	0	Alive	Alive or dead of other cause	Alive or dead due to cancer	8	Alive	0	One primary only
Cervix Uteri	5	Single (never married)	2	38	1	White	0	Female	1	2003	0	Undifferentiated; anaplastic; Grade IV	3	Positive histology	Regional	1	0	No radiation and/or cancer-directed surgery	Recommended but not performed, unknown reason	0	Combination of beam with implants or isotopes	1	Yes	1	Blank(s)		Blank(s)		Blank(s)		Blank(s)		Alive	Alive or dead of other cause	Alive or dead due to cancer	164	Alive	0	One primary only
Cervix Uteri	5	Married (including common law)	0	56	1	White	0	Female	1	2000	0	Unknown	4	Positive histology	Localized	0	40	Radiation after surgery	Surgery performed	1	Combination of beam with implants or isotopes	1	Yes	1	Blank(s)		Blank(s)		Blank(s)		Blank(s)		Alive	Alive or dead of other cause	Alive or dead due to cancer	197	Alive	0	One primary only
Cervix Uteri	5	Married (including common law)	0	83	2	White	0	Female	1	2000	0	Poorly differentiated; Grade III	2	Positive histology	Localized	0	24	Radiation after surgery	Surgery performed	1	Beam radiation	1	No/Unknown	0	Blank(s)		Blank(s)		Blank(s)		Blank(s)		Liver	Alive or dead of other cause	Dead (attributable to causes other than this cancer dx)	135	Dead	1	1st of 2 or more primaries
Cervix Uteri	5	Divorced	1	59	1	Black	1	Female	1	2000	0	Poorly differentiated; Grade III	2	Positive histology	Distant	2	0	No radiation and/or cancer-directed surgery	Recommended but not performed, unknown reason	0	Beam radiation	1	No/Unknown	0	Blank(s)		Blank(s)		Blank(s)		Blank(s)		Cervix Uteri	Dead (attributable to this cancer dx)	Alive or dead due to cancer	4	Dead	1	One primary only
Cervix Uteri	5	Married (including common law)	0	68	2	White	0	Female	1	2000	0	Undifferentiated; anaplastic; Grade IV	3	Positive histology	Distant	2	0	No radiation and/or cancer-directed surgery	Recommended but not performed, unknown reason	0	Beam radiation	1	No/Unknown	0	Blank(s)		Blank(s)		Blank(s)		Blank(s)		Diseases of Heart	Alive or dead of other cause	Dead (attributable to causes other than this cancer dx)	0	Dead	1	One primary only
Cervix Uteri	5	Widowed	1	86	2	Black	1	Female	1	2002	0	Moderately differentiated; Grade II	1	Positive histology	Distant	2	0	No radiation and/or cancer-directed surgery	Recommended but not performed, unknown reason	0	None/Unknown	0	No/Unknown	0	Blank(s)		Blank(s)		Blank(s)		Blank(s)		Cervix Uteri	Dead (attributable to this cancer dx)	Alive or dead due to cancer	1	Dead	1	One primary only
Cervix Uteri	5	Married (including common law)	0	73	2	White	0	Female	1	2002	0	Poorly differentiated; Grade III	2	Positive histology	Distant	2	0	No radiation and/or cancer-directed surgery	Surgery performed	1	None/Unknown	0	No/Unknown	0	Blank(s)		Blank(s)		Blank(s)		Blank(s)		Cervix Uteri	Dead (attributable to this cancer dx)	Alive or dead due to cancer	1	Dead	1	One primary only
Cervix Uteri	5	Divorced	1	62	2	White	0	Female	1	2002	0	Well differentiated; Grade I	0	Positive histology	Localized	0	40	Radiation after surgery	Surgery performed	1	Combination of beam with implants or isotopes	1	No/Unknown	0	Blank(s)		Blank(s)		Blank(s)		Blank(s)		Alive	Alive or dead of other cause	Alive or dead due to cancer	170	Alive	0	One primary only
Cervix Uteri	5	Single (never married)	2	39	1	White	0	Female	1	2002	0	Unknown	4	Positive histology	Localized	0	40	No radiation and/or cancer-directed surgery	Surgery performed	1	None/Unknown	0	No/Unknown	0	Blank(s)		Blank(s)		Blank(s)		Blank(s)		Alive	Alive or dead of other cause	Alive or dead due to cancer	137	Alive	0	One primary only
Cervix Uteri	5	Single (never married)	2	59	1	Black	1	Female	1	2003	0	Undifferentiated; anaplastic; Grade IV	3	Positive histology	Localized	0	40	No radiation and/or cancer-directed surgery	Surgery performed	1	None/Unknown	0	No/Unknown	0	Blank(s)		Blank(s)		Blank(s)		Blank(s)		Alive	Alive or dead of other cause	Alive or dead due to cancer	165	Alive	0	One primary only
Cervix Uteri	5	Widowed	1	53	1	White	0	Female	1	2003	0	Unknown	4	Positive histology	Localized	0	40	Radiation after surgery	Surgery performed	1	Combination of beam with implants or isotopes	1	No/Unknown	0	Blank(s)		Blank(s)		Blank(s)		Blank(s)		Breast	Alive or dead of other cause	Dead (attributable to causes other than this cancer dx)	71	Dead	1	1st of 2 or more primaries
Cervix Uteri	5	Married (including common law)	0	58	1	White	0	Female	1	2004	0	Unknown	4	Positive histology	Localized	0	40	No radiation and/or cancer-directed surgery	Surgery performed	1	None/Unknown	0	Yes	1	Blank(s)		Blank(s)		Blank(s)		Blank(s)		State DC not available or state DC available but no COD	Dead (missing/unknown COD)	Dead (missing/unknown COD)	19	Dead	1	One primary only
Cervix Uteri	5	Single (never married)	2	42	1	Black	1	Female	1	2004	0	Well differentiated; Grade I	0	Positive histology	Regional	1	53	No radiation and/or cancer-directed surgery	Surgery performed	1	None/Unknown	0	No/Unknown	0	Blank(s)		Blank(s)		Blank(s)		Blank(s)		Alive	Alive or dead of other cause	Alive or dead due to cancer	146	Alive	0	One primary only
Cervix Uteri	5	Single (never married)	2	50	1	White	0	Female	1	2005	0	Unknown	4	Positive histology	Localized	0	40	No radiation and/or cancer-directed surgery	Surgery performed	1	None/Unknown	0	No/Unknown	0	Blank(s)		Blank(s)		Blank(s)		Blank(s)		Alive	Alive or dead of other cause	Alive or dead due to cancer	84	Alive	0	One primary only
Cervix Uteri	5	Single (never married)	2	59	1	White	0	Female	1	2005	0	Moderately differentiated; Grade II	1	Positive histology	Regional	1	60	No radiation and/or cancer-directed surgery	Surgery performed	1	None/Unknown	0	No/Unknown	0	Blank(s)		Blank(s)		Blank(s)		Blank(s)		Alive	Alive or dead of other cause	Alive or dead due to cancer	142	Alive	0	One primary only
Cervix Uteri	5	Divorced	1	36	1	White	0	Female	1	2006	0	Poorly differentiated; Grade III	2	Positive histology	Regional	1	0	No radiation and/or cancer-directed surgery	Recommended, unknown if performed	0	Combination of beam with implants or isotopes	1	No/Unknown	0	Blank(s)		Blank(s)		Blank(s)		Blank(s)		Cervix Uteri	Dead (attributable to this cancer dx)	Alive or dead due to cancer	5	Dead	1	One primary only
Cervix Uteri	5	Widowed	1	77	2	White	0	Female	1	2006	0	Unknown	4	Positive histology	Regional	1	50	Radiation after surgery	Surgery performed	1	Beam radiation	1	No/Unknown	0	Blank(s)		Blank(s)		Blank(s)		Blank(s)		Alive	Alive or dead of other cause	Alive or dead due to cancer	121	Alive	0	One primary only
Cervix Uteri	5	Divorced	1	59	1	White	0	Female	1	2006	0	Poorly differentiated; Grade III	2	Positive histology	Distant	2	53	Radiation after surgery	Surgery performed	1	Beam radiation	1	No/Unknown	0	Blank(s)		Blank(s)		Blank(s)		Blank(s)		Cervix Uteri	Dead (attributable to this cancer dx)	Alive or dead due to cancer	5	Dead	1	One primary only
Cervix Uteri	5	Married (including common law)	0	44	1	White	0	Female	1	2009	1	Undifferentiated; anaplastic; Grade IV	3	Positive histology	Regional	1	53	Radiation after surgery	Surgery performed	1	Combination of beam with implants or isotopes	1	Yes	1	Blank(s)		Blank(s)		Blank(s)		Blank(s)		Alive	Alive or dead of other cause	Alive or dead due to cancer	85	Alive	0	One primary only
Cervix Uteri	5	Single (never married)	2	47	1	White	0	Female	1	2015	1	Poorly differentiated; Grade III	2	Positive histology	Regional	1	0	No radiation and/or cancer-directed surgery	Not recommended	0	Combination of beam with implants or isotopes	1	No/Unknown	0	No	0	No	0	No	0	No	0	Cervix Uteri	N/A not first tumor	N/A not first tumor	10	Dead	1	2nd of 2 or more primaries
Cervix Uteri	5	Married (including common law)	0	56	1	White	0	Female	1	2011	1	Moderately differentiated; Grade II	1	Positive histology	Regional	1	53	Radiation after surgery	Surgery performed	1	Beam radiation	1	Yes	1	No	0	No	0	No	0	No	0	Cervix Uteri	Dead (attributable to this cancer dx)	Alive or dead due to cancer	9	Dead	1	One primary only
Cervix Uteri	5	Married (including common law)	0	67	2	White	0	Female	1	2010	1	Unknown	4	Positive histology	Localized	0	40	Radiation after surgery	Surgery performed	1	Radioactive implants (includes brachytherapy) (1988+)	1	No/Unknown	0	No	0	No	0	No	0	No	0	Alive	Alive or dead of other cause	Alive or dead due to cancer	75	Alive	0	One primary only
Cervix Uteri	5	Divorced	1	62	2	Black	1	Female	1	2011	1	Poorly differentiated; Grade III	2	Positive histology	Regional	1	26	Radiation prior to surgery	Surgery performed	1	Combination of beam with implants or isotopes	1	Yes	1	No	0	No	0	No	0	No	0	Cervix Uteri	Dead (attributable to this cancer dx)	Alive or dead due to cancer	14	Dead	1	One primary only
Cervix Uteri	5	Widowed	1	79	2	White	0	Female	1	2012	1	Poorly differentiated; Grade III	2	Positive histology	Regional	1	50	Radiation after surgery	Surgery performed	1	Beam radiation	1	Yes	1	No	0	No	0	No	0	No	0	Alive	Alive or dead of other cause	Alive or dead due to cancer	48	Alive	0	One primary only
Cervix Uteri	5	Single (never married)	2	67	2	White	0	Female	1	2012	1	Undifferentiated; anaplastic; Grade IV	3	Positive histology	Distant	2	0	No radiation and/or cancer-directed surgery	Not recommended, contraindicated due to other cond; autopsy only (1973-2002)	0	None/Unknown	0	No/Unknown	0	No	0	No	0	No	0	No	0	Cervix Uteri	Dead (attributable to this cancer dx)	Alive or dead due to cancer	1	Dead	1	One primary only
Cervix Uteri	5	Unknown	3	62	2	White	0	Female	1	2012	1	Unknown	4	Positive histology	Distant	2	0	No radiation and/or cancer-directed surgery	Not recommended	0	None/Unknown	0	No/Unknown	0	No	0	No	0	No	0	Yes	1	Ovary	Dead (attributable to this cancer dx)	Alive or dead due to cancer	0	Dead	1	One primary only
Cervix Uteri	5	Married (including common law)	0	54	1	White	0	Female	1	2013	1	Poorly differentiated; Grade III	2	Positive histology	Localized	0	40	No radiation and/or cancer-directed surgery	Surgery performed	1	None/Unknown	0	No/Unknown	0	No	0	No	0	No	0	No	0	Alive	Alive or dead of other cause	Alive or dead due to cancer	43	Alive	0	One primary only
Cervix Uteri	5	Single (never married)	2	19	0	White	0	Female	1	2014	1	Undifferentiated; anaplastic; Grade IV	3	Positive histology	Regional	1	30	Radiation prior to surgery	Surgery performed	1	Combination of beam with implants or isotopes	1	Yes	1	No	0	No	0	No	0	No	0	Alive	Alive or dead of other cause	Alive or dead due to cancer	32	Alive	0	One primary only
Cervix Uteri	5	Single (never married)	2	64	2	White	0	Female	1	2015	1	Moderately differentiated; Grade II	1	Positive histology	Localized	0	52	Radiation after surgery	Surgery performed	1	Radiation, NOS method or source not specified	1	Yes	1	No	0	No	0	No	0	No	0	Alive	Alive or dead of other cause	Alive or dead due to cancer	21	Alive	0	One primary only
Cervix Uteri	5	Single (never married)	2	54	1	White	0	Female	1	2015	1	Poorly differentiated; Grade III	2	Positive histology	Localized	0	62	No radiation and/or cancer-directed surgery	Surgery performed	1	None/Unknown	0	No/Unknown	0	No	0	No	0	No	0	No	0	Alive	Alive or dead of other cause	Alive or dead due to cancer	19	Alive	0	One primary only
Cervix Uteri	5	Widowed	1	71	2	White	0	Female	1	2015	1	Undifferentiated; anaplastic; Grade IV	3	Positive histology	Localized	0	26	No radiation and/or cancer-directed surgery	Surgery performed	1	None/Unknown	0	No/Unknown	0	No	0	No	0	No	0	No	0	Alive	Alive or dead of other cause	Alive or dead due to cancer	18	Alive	0	One primary only
Cervix Uteri	5	Married (including common law)	0	66	2	White	0	Female	1	2016	1	Poorly differentiated; Grade III	2	Positive histology	Localized	0	62	Radiation after surgery	Surgery performed	1	Combination of beam with implants or isotopes	1	Yes	1	No	0	No	0	No	0	No	0	Alive	Alive or dead of other cause	Alive or dead due to cancer	11	Alive	0	One primary only
Cervix Uteri	5	Married (including common law)	0	59	1	White	0	Female	1	2016	1	Undifferentiated; anaplastic; Grade IV	3	Positive histology	Localized	0	51	No radiation and/or cancer-directed surgery	Surgery performed	1	None/Unknown	0	No/Unknown	0	No	0	No	0	No	0	No	0	Alive	Alive or dead of other cause	Alive or dead due to cancer	4	Alive	0	One primary only
Cervix Uteri	5	Married (including common law)	0	81	2	Asian or Pacific Islander	2	Female	1	2013	1	Undifferentiated; anaplastic; Grade IV	3	Positive histology	Localized	0	53	No radiation and/or cancer-directed surgery	Surgery performed	1	None/Unknown	0	No/Unknown	0	No	0	No	0	No	0	No	0	Alive	N/A not first tumor	N/A not first tumor	42	Alive	0	2nd of 2 or more primaries
Cervix Uteri	5	Married (including common law)	0	66	2	White	0	Female	1	2005	0	Moderately differentiated; Grade II	1	Positive histology	Localized	0	40	No radiation and/or cancer-directed surgery	Surgery performed	1	None/Unknown	0	No/Unknown	0	Blank(s)		Blank(s)		Blank(s)		Blank(s)		Alive	Alive or dead of other cause	Alive or dead due to cancer	137	Alive	0	One primary only
Cervix Uteri	5	Married (including common law)	0	34	1	Asian or Pacific Islander	2	Female	1	2006	0	Poorly differentiated; Grade III	2	Positive histology	Regional	1	26	Radiation after surgery	Surgery performed	1	Combination of beam with implants or isotopes	1	Yes	1	Blank(s)		Blank(s)		Blank(s)		Blank(s)		Cervix Uteri	Dead (attributable to this cancer dx)	Alive or dead due to cancer	83	Dead	1	One primary only
Cervix Uteri	5	Married (including common law)	0	51	1	Asian or Pacific Islander	2	Female	1	2006	0	Well differentiated; Grade I	0	Positive histology	Localized	0	40	Radiation after surgery	Surgery performed	1	Combination of beam with implants or isotopes	1	No/Unknown	0	Blank(s)		Blank(s)		Blank(s)		Blank(s)		Alive	Alive or dead of other cause	Alive or dead due to cancer	120	Alive	0	One primary only
Cervix Uteri	5	Single (never married)	2	66	2	Asian or Pacific Islander	2	Female	1	2009	1	Undifferentiated; anaplastic; Grade IV	3	Positive histology	Localized	0	40	Radiation after surgery	Surgery performed	1	Beam radiation	1	No/Unknown	0	Blank(s)		Blank(s)		Blank(s)		Blank(s)		Alive	Alive or dead of other cause	Alive or dead due to cancer	90	Alive	0	One primary only
Cervix Uteri	5	Single (never married)	2	61	2	White	0	Female	1	2016	1	Undifferentiated; anaplastic; Grade IV	3	Positive histology	Localized	0	51	No radiation and/or cancer-directed surgery	Surgery performed	1	None/Unknown	0	No/Unknown	0	No	0	No	0	No	0	No	0	Alive	Alive or dead of other cause	Alive or dead due to cancer	4	Alive	0	One primary only
Cervix Uteri	5	Widowed	1	75	2	White	0	Female	1	2001	0	Poorly differentiated; Grade III	2	Positive histology	Localized	0	62	Radiation after surgery	Surgery performed	1	Combination of beam with implants or isotopes	1	No/Unknown	0	Blank(s)		Blank(s)		Blank(s)		Blank(s)		Diseases of Heart	N/A not first tumor	N/A not first tumor	19	Dead	1	3rd of 3 or more primaries
Cervix Uteri	5	Widowed	1	73	2	White	0	Female	1	2002	0	Poorly differentiated; Grade III	2	Positive histology	Localized	0	40	No radiation and/or cancer-directed surgery	Surgery performed	1	None/Unknown	0	No/Unknown	0	Blank(s)		Blank(s)		Blank(s)		Blank(s)		Kidney and Renal Pelvis	N/A not first tumor	N/A not first tumor	15	Dead	1	2nd of 2 or more primaries
Cervix Uteri	5	Married (including common law)	0	47	1	White	0	Female	1	2000	0	Undifferentiated; anaplastic; Grade IV	3	Positive histology	Regional	1	53	Radiation after surgery	Surgery performed	1	Combination of beam with implants or isotopes	1	No/Unknown	0	Blank(s)		Blank(s)		Blank(s)		Blank(s)		Cervix Uteri	Dead (attributable to this cancer dx)	Alive or dead due to cancer	57	Dead	1	One primary only
Cervix Uteri	5	Married (including common law)	0	60	1	White	0	Female	1	2001	0	Poorly differentiated; Grade III	2	Positive histology	Distant	2	0	Radiation after surgery	Surgery performed	1	Radioactive implants (includes brachytherapy) (1988+)	1	Yes	1	Blank(s)		Blank(s)		Blank(s)		Blank(s)		Cervix Uteri	Dead (attributable to this cancer dx)	Alive or dead due to cancer	20	Dead	1	One primary only
Cervix Uteri	5	Married (including common law)	0	47	1	White	0	Female	1	2002	0	Unknown	4	Positive histology	Localized	0	40	Radiation prior to surgery	Surgery performed	1	Combination of beam with implants or isotopes	1	No/Unknown	0	Blank(s)		Blank(s)		Blank(s)		Blank(s)		Alive	Alive or dead of other cause	Alive or dead due to cancer	176	Alive	0	One primary only
Cervix Uteri	5	Married (including common law)	0	42	1	White	0	Female	1	2002	0	Poorly differentiated; Grade III	2	Positive histology	Regional	1	53	Radiation after surgery	Surgery performed	1	Beam radiation	1	Yes	1	Blank(s)		Blank(s)		Blank(s)		Blank(s)		Alive	Alive or dead of other cause	Alive or dead due to cancer	172	Alive	0	One primary only
Cervix Uteri	5	Divorced	1	66	2	White	0	Female	1	2002	0	Poorly differentiated; Grade III	2	Positive histology	Regional	1	53	Radiation after surgery	Surgery performed	1	Beam radiation	1	No/Unknown	0	Blank(s)		Blank(s)		Blank(s)		Blank(s)		Cervix Uteri	Dead (attributable to this cancer dx)	Alive or dead due to cancer	23	Dead	1	One primary only
Cervix Uteri	5	Widowed	1	86	2	White	0	Female	1	2002	0	Undifferentiated; anaplastic; Grade IV	3	Positive histology	Localized	0	40	Radiation after surgery	Surgery performed	1	Radioactive implants (includes brachytherapy) (1988+)	1	No/Unknown	0	Blank(s)		Blank(s)		Blank(s)		Blank(s)		Alive	Alive or dead of other cause	Alive or dead due to cancer	170	Alive	0	One primary only
Cervix Uteri	5	Widowed	1	78	2	White	0	Female	1	2007	0	Poorly differentiated; Grade III	2	Positive histology	Regional	1	0	No radiation and/or cancer-directed surgery	Not recommended	0	Combination of beam with implants or isotopes	1	Yes	1	Blank(s)		Blank(s)		Blank(s)		Blank(s)		Cervix Uteri	Dead (attributable to this cancer dx)	Alive or dead due to cancer	6	Dead	1	1st of 2 or more primaries
Cervix Uteri	5	Married (including common law)	0	40	1	White	0	Female	1	2007	0	Poorly differentiated; Grade III	2	Positive histology	Localized	0	0	No radiation and/or cancer-directed surgery	Not recommended	0	Beam radiation	1	Yes	1	Blank(s)		Blank(s)		Blank(s)		Blank(s)		Cervix Uteri	Dead (attributable to this cancer dx)	Alive or dead due to cancer	15	Dead	1	One primary only
Cervix Uteri	5	Widowed	1	64	2	Asian or Pacific Islander	2	Female	1	2007	0	Unknown	4	Positive histology	Localized	0	40	No radiation and/or cancer-directed surgery	Surgery performed	1	None/Unknown	0	No/Unknown	0	Blank(s)		Blank(s)		Blank(s)		Blank(s)		Brain and Other Nervous System	Alive or dead of other cause	Dead (attributable to causes other than this cancer dx)	22	Dead	1	1st of 2 or more primaries
Cervix Uteri	5	Single (never married)	2	56	1	White	0	Female	1	2008	1	Poorly differentiated; Grade III	2	Positive histology	Distant	2	0	No radiation and/or cancer-directed surgery	Not recommended	0	Combination of beam with implants or isotopes	1	Yes	1	Blank(s)		Blank(s)		Blank(s)		Blank(s)		Cervix Uteri	Dead (attributable to this cancer dx)	Alive or dead due to cancer	7	Dead	1	1st of 2 or more primaries
Cervix Uteri	5	Married (including common law)	0	64	2	White	0	Female	1	2009	1	Undifferentiated; anaplastic; Grade IV	3	Positive histology	Regional	1	40	Radiation after surgery	Surgery performed	1	Beam radiation	1	Yes	1	Blank(s)		Blank(s)		Blank(s)		Blank(s)		Alive	Alive or dead of other cause	Alive or dead due to cancer	88	Alive	0	One primary only
Cervix Uteri	5	Single (never married)	2	67	2	White	0	Female	1	2011	1	Unknown	4	Positive histology	Regional	1	26	Radiation after surgery	Surgery performed	1	Beam radiation	1	No/Unknown	0	No	0	No	0	No	0	No	0	Breast	Alive or dead of other cause	Dead (attributable to causes other than this cancer dx)	10	Dead	1	1st of 2 or more primaries
Cervix Uteri	5	Married (including common law)	0	77	2	White	0	Female	1	2011	1	Undifferentiated; anaplastic; Grade IV	3	Positive histology	Regional	1	40	Radiation after surgery	Surgery performed	1	Beam radiation	1	Yes	1	No	0	No	0	No	0	No	0	Alive	Alive or dead of other cause	Alive or dead due to cancer	61	Alive	0	One primary only
Cervix Uteri	5	Married (including common law)	0	42	1	White	0	Female	1	2011	1	Unknown	4	Positive histology	Regional	1	0	No radiation and/or cancer-directed surgery	Not recommended	0	Beam radiation	1	Yes	1	No	0	No	0	No	0	No	0	Alive	Alive or dead of other cause	Alive or dead due to cancer	61	Alive	0	One primary only
Cervix Uteri	5	Single (never married)	2	48	1	White	0	Female	1	2012	1	Unknown	4	Positive histology	Regional	1	0	No radiation and/or cancer-directed surgery	Not recommended	0	Radioactive implants (includes brachytherapy) (1988+)	1	Yes	1	No	0	No	0	No	0	No	0	Cervix Uteri	Dead (attributable to this cancer dx)	Alive or dead due to cancer	7	Dead	1	One primary only
Cervix Uteri	5	Single (never married)	2	18	0	White	0	Female	1	2013	1	Poorly differentiated; Grade III	2	Positive histology	Localized	0	29	No radiation and/or cancer-directed surgery	Surgery performed	1	None/Unknown	0	No/Unknown	0	No	0	No	0	No	0	No	0	Alive	Alive or dead of other cause	Alive or dead due to cancer	40	Alive	0	One primary only
Cervix Uteri	5	Married (including common law)	0	46	1	White	0	Female	1	2014	1	Unknown	4	Positive histology	Localized	0	40	Radiation after surgery	Surgery performed	1	Combination of beam with implants or isotopes	1	Yes	1	No	0	No	0	No	0	No	0	Alive	Alive or dead of other cause	Alive or dead due to cancer	25	Alive	0	1st of 2 or more primaries
Cervix Uteri	5	Married (including common law)	0	74	2	White	0	Female	1	2016	1	Poorly differentiated; Grade III	2	Positive histology	Regional	1	40	Radiation after surgery	Surgery performed	1	Beam radiation	1	Yes	1	No	0	No	0	No	0	No	0	Alive	Alive or dead of other cause	Alive or dead due to cancer	8	Alive	0	One primary only
Cervix Uteri	5	Married (including common law)	0	82	2	White	0	Female	1	2016	1	Poorly differentiated; Grade III	2	Positive histology	Localized	0	50	No radiation and/or cancer-directed surgery	Surgery performed	1	None/Unknown	0	No/Unknown	0	No	0	No	0	No	0	No	0	Alive	Alive or dead of other cause	Alive or dead due to cancer	4	Alive	0	One primary only
Cervix Uteri	5	Unknown	3	71	2	White	0	Female	1	2008	1	Unknown	4	Positive histology	Localized	0	0	No radiation and/or cancer-directed surgery	Recommended but not performed, unknown reason	0	None/Unknown	0	No/Unknown	0	Blank(s)		Blank(s)		Blank(s)		Blank(s)		Other Infectious and Parasitic Diseases including HIV	N/A not first tumor	N/A not first tumor	3	Dead	1	2nd of 2 or more primaries
Cervix Uteri	5	Single (never married)	2	18	0	White	0	Female	1	2000	0	Moderately differentiated; Grade II	1	Positive histology	Localized	0	61	Radiation after surgery	Surgery performed	1	Beam radiation	1	Yes	1	Blank(s)		Blank(s)		Blank(s)		Blank(s)		Complications of Pregnancy, Childbirth, Puerperium	Alive or dead of other cause	Dead (attributable to causes other than this cancer dx)	19	Dead	1	One primary only
Cervix Uteri	5	Widowed	1	76	2	American Indian/Alaska Native	2	Female	1	2003	0	Unknown	4	Positive histology	Localized	0	60	Radiation after surgery	Surgery performed	1	Combination of beam with implants or isotopes	1	No/Unknown	0	Blank(s)		Blank(s)		Blank(s)		Blank(s)		Alive	Alive or dead of other cause	Alive or dead due to cancer	162	Alive	0	One primary only
Cervix Uteri	5	Married (including common law)	0	53	1	White	0	Female	1	2009	1	Unknown	4	Positive histology	Regional	1	40	Radiation after surgery	Surgery performed	1	Beam radiation	1	No/Unknown	0	Blank(s)		Blank(s)		Blank(s)		Blank(s)		Alive	N/A not first tumor	N/A not first tumor	88	Alive	0	2nd of 2 or more primaries
Cervix Uteri	5	Single (never married)	2	34	1	White	0	Female	1	2007	0	Undifferentiated; anaplastic; Grade IV	3	Positive histology	Regional	1	25	Radiation prior to surgery	Surgery performed	1	Beam radiation	1	Yes	1	Blank(s)		Blank(s)		Blank(s)		Blank(s)		Alive	Alive or dead of other cause	Alive or dead due to cancer	7	Alive	0	One primary only
Cervix Uteri	5	Single (never married)	2	32	1	White	0	Female	1	2013	1	Unknown	4	Positive histology	Localized	0	26	No radiation and/or cancer-directed surgery	Surgery performed	1	None/Unknown	0	No/Unknown	0	No	0	No	0	No	0	No	0	Cervix Uteri	N/A not first tumor	N/A not first tumor	13	Dead	1	2nd of 2 or more primaries
Cervix Uteri	5	Married (including common law)	0	75	2	White	0	Female	1	2009	1	Moderately differentiated; Grade II	1	Positive histology	Localized	0	50	No radiation and/or cancer-directed surgery	Surgery performed	1	None/Unknown	0	No/Unknown	0	Blank(s)		Blank(s)		Blank(s)		Blank(s)		Alive	Alive or dead of other cause	Alive or dead due to cancer	90	Alive	0	One primary only
Cervix Uteri	5	Divorced	1	60	1	White	0	Female	1	2010	1	Poorly differentiated; Grade III	2	Positive histology	Regional	1	0	No radiation and/or cancer-directed surgery	Not recommended	0	Beam radiation	1	Yes	1	No	0	No	0	No	0	No	0	Cervix Uteri	Dead (attributable to this cancer dx)	Alive or dead due to cancer	33	Dead	1	One primary only
Cervix Uteri	5	Unknown	3	62	2	White	0	Female	1	2010	1	Unknown	4	Positive histology	Distant	2	0	No radiation and/or cancer-directed surgery	Not recommended	0	None/Unknown	0	No/Unknown	0	No	0	No	0	No	0	No	0	Corpus Uteri	Dead (attributable to this cancer dx)	Alive or dead due to cancer	6	Dead	1	One primary only
Cervix Uteri	5	Divorced	1	40	1	American Indian/Alaska Native	2	Female	1	2011	1	Moderately differentiated; Grade II	1	Positive histology	Localized	0	53	No radiation and/or cancer-directed surgery	Surgery performed	1	None/Unknown	0	No/Unknown	0	No	0	No	0	No	0	No	0	Kidney and Renal Pelvis	Alive or dead of other cause	Dead (attributable to causes other than this cancer dx)	30	Dead	1	1st of 2 or more primaries
Cervix Uteri	5	Married (including common law)	0	51	1	American Indian/Alaska Native	2	Female	1	2012	1	Poorly differentiated; Grade III	2	Positive histology	Localized	0	40	Radiation after surgery	Surgery performed	1	Combination of beam with implants or isotopes	1	No/Unknown	0	No	0	No	0	No	0	No	0	Alive	Alive or dead of other cause	Alive or dead due to cancer	59	Alive	0	1st of 2 or more primaries
Cervix Uteri	5	Widowed	1	62	2	White	0	Female	1	2016	1	Poorly differentiated; Grade III	2	Positive histology	Localized	0	53	Radiation after surgery	Surgery performed	1	Radioactive implants (includes brachytherapy) (1988+)	1	Yes	1	No	0	No	0	No	0	No	0	Alive	Alive or dead of other cause	Alive or dead due to cancer	8	Alive	0	One primary only
Cervix Uteri	5	Widowed	1	87	2	White	0	Female	1	2010	1	Unknown	4	Positive histology	Regional	1	0	No radiation and/or cancer-directed surgery	Not recommended	0	Combination of beam with implants or isotopes	1	No/Unknown	0	No	0	No	0	No	0	No	0	Alzheimers (ICD-9 and 10 only)	N/A not first tumor	N/A not first tumor	61	Dead	1	2nd of 2 or more primaries
Cervix Uteri	5	Married (including common law)	0	49	1	White	0	Female	1	2000	0	Unknown	4	Positive histology	Localized	0	53	No radiation and/or cancer-directed surgery	Surgery performed	1	None/Unknown	0	No/Unknown	0	Blank(s)		Blank(s)		Blank(s)		Blank(s)		Alive	Alive or dead of other cause	Alive or dead due to cancer	198	Alive	0	One primary only
Cervix Uteri	5	Divorced	1	50	1	Black	1	Female	1	2009	1	Unknown	4	Positive histology	Regional	1	71	No radiation and/or cancer-directed surgery	Surgery performed	1	None/Unknown	0	No/Unknown	0	Blank(s)		Blank(s)		Blank(s)		Blank(s)		Other Infectious and Parasitic Diseases including HIV	N/A not first tumor	N/A not first tumor	28	Dead	1	2nd of 2 or more primaries
Cervix Uteri	5	Single (never married)	2	21	0	Asian or Pacific Islander	2	Female	1	2002	0	Unknown	4	Positive histology	Localized	0	53	No radiation and/or cancer-directed surgery	Surgery performed	1	None/Unknown	0	No/Unknown	0	Blank(s)		Blank(s)		Blank(s)		Blank(s)		Alive	Alive or dead of other cause	Alive or dead due to cancer	175	Alive	0	One primary only
Cervix Uteri	5	Married (including common law)	0	67	2	White	0	Female	1	2002	0	Poorly differentiated; Grade III	2	Positive histology	Localized	0	40	No radiation and/or cancer-directed surgery	Surgery performed	1	None/Unknown	0	No/Unknown	0	Blank(s)		Blank(s)		Blank(s)		Blank(s)		Alive	Alive or dead of other cause	Alive or dead due to cancer	176	Alive	0	One primary only
Cervix Uteri	5	Single (never married)	2	15	0	White	0	Female	1	2004	0	Unknown	4	Positive histology	Localized	0	53	No radiation and/or cancer-directed surgery	Surgery performed	1	None/Unknown	0	No/Unknown	0	Blank(s)		Blank(s)		Blank(s)		Blank(s)		Alive	Alive or dead of other cause	Alive or dead due to cancer	147	Alive	0	One primary only
Cervix Uteri	5	Single (never married)	2	38	1	White	0	Female	1	2004	0	Undifferentiated; anaplastic; Grade IV	3	Positive histology	Distant	2	40	Radiation after surgery	Surgery performed	1	Beam radiation	1	Yes	1	Blank(s)		Blank(s)		Blank(s)		Blank(s)		Cervix Uteri	Dead (attributable to this cancer dx)	Alive or dead due to cancer	31	Dead	1	One primary only
Cervix Uteri	5	Married (including common law)	0	78	2	White	0	Female	1	2006	0	Unknown	4	Positive histology	Regional	1	53	Radiation after surgery	Surgery performed	1	Combination of beam with implants or isotopes	1	Yes	1	Blank(s)		Blank(s)		Blank(s)		Blank(s)		Alive	Alive or dead of other cause	Alive or dead due to cancer	130	Alive	0	One primary only
Cervix Uteri	5	Married (including common law)	0	50	1	Asian or Pacific Islander	2	Female	1	2007	0	Unknown	4	Positive histology	Regional	1	40	Radiation prior to surgery	Surgery performed	1	Combination of beam with implants or isotopes	1	Yes	1	Blank(s)		Blank(s)		Blank(s)		Blank(s)		Cervix Uteri	Dead (attributable to this cancer dx)	Alive or dead due to cancer	24	Dead	1	One primary only
Cervix Uteri	5	Married (including common law)	0	73	2	White	0	Female	1	2007	0	Undifferentiated; anaplastic; Grade IV	3	Positive histology	Distant	2	0	No radiation and/or cancer-directed surgery	Not recommended, contraindicated due to other cond; autopsy only (1973-2002)	0	None/Unknown	0	No/Unknown	0	Blank(s)		Blank(s)		Blank(s)		Blank(s)		Cervix Uteri	Dead (attributable to this cancer dx)	Alive or dead due to cancer	3	Dead	1	One primary only
Cervix Uteri	5	Married (including common law)	0	49	1	White	0	Female	1	2008	1	Unknown	4	Positive histology	Regional	1	50	No radiation and/or cancer-directed surgery	Surgery performed	1	None/Unknown	0	No/Unknown	0	Blank(s)		Blank(s)		Blank(s)		Blank(s)		Alive	Alive or dead of other cause	Alive or dead due to cancer	103	Alive	0	One primary only
Cervix Uteri	5	Divorced	1	76	2	White	0	Female	1	2009	1	Undifferentiated; anaplastic; Grade IV	3	Positive histology	Localized	0	40	Radiation after surgery	Surgery performed	1	Beam radiation	1	No/Unknown	0	Blank(s)		Blank(s)		Blank(s)		Blank(s)		Chronic Obstructive Pulmonary Disease and Allied Cond	Alive or dead of other cause	Dead (attributable to causes other than this cancer dx)	33	Dead	1	1st of 2 or more primaries
Cervix Uteri	5	Single (never married)	2	15	0	White	0	Female	1	2010	1	Undifferentiated; anaplastic; Grade IV	3	Positive histology	Regional	1	30	Radiation after surgery	Surgery performed	1	Beam radiation	1	Yes	1	No	0	No	0	No	0	No	0	Alive	Alive or dead of other cause	Alive or dead due to cancer	73	Alive	0	One primary only
Cervix Uteri	5	Married (including common law)	0	50	1	American Indian/Alaska Native	2	Female	1	2011	1	Poorly differentiated; Grade III	2	Positive histology	Distant	2	53	No radiation and/or cancer-directed surgery	Surgery performed	1	None/Unknown	0	No/Unknown	0	No	0	No	0	No	0	No	0	Cervix Uteri	Dead (attributable to this cancer dx)	Alive or dead due to cancer	56	Dead	1	One primary only
Cervix Uteri	5	Married (including common law)	0	79	2	White	0	Female	1	2013	1	Undifferentiated; anaplastic; Grade IV	3	Positive histology	Distant	2	0	No radiation and/or cancer-directed surgery	Not recommended	0	None/Unknown	0	Yes	1	Unknown	2	Unknown	2	Unknown	2	Unknown	2	Cervix Uteri	Dead (attributable to this cancer dx)	Alive or dead due to cancer	2	Dead	1	One primary only
Cervix Uteri	5	Single (never married)	2	69	2	Asian or Pacific Islander	2	Female	1	2014	1	Poorly differentiated; Grade III	2	Positive histology	Localized	0	53	Radiation after surgery	Surgery performed	1	Combination of beam with implants or isotopes	1	Yes	1	No	0	No	0	No	0	No	0	Alive	Alive or dead of other cause	Alive or dead due to cancer	33	Alive	0	One primary only
Cervix Uteri	5	Married (including common law)	0	59	1	White	0	Female	1	2014	1	Poorly differentiated; Grade III	2	Positive histology	Localized	0	40	Radiation after surgery	Surgery performed	1	Beam radiation	1	Yes	1	No	0	No	0	No	0	No	0	Alive	Alive or dead of other cause	Alive or dead due to cancer	30	Alive	0	1st of 2 or more primaries
Cervix Uteri	5	Unknown	3	63	2	White	0	Female	1	2016	1	Unknown	4	Positive histology	Unknown/unstaged	3	0	No radiation and/or cancer-directed surgery	Not recommended	0	None/Unknown	0	No/Unknown	0	Unknown	2	Unknown	2	Unknown	2	Unknown	2	Alive	N/A not first tumor	N/A not first tumor	4	Alive	0	2nd of 2 or more primaries
Cervix Uteri	5	Unknown	3	78	2	White	0	Female	1	2015	1	Undifferentiated; anaplastic; Grade IV	3	Positive histology	Regional	1	0	No radiation and/or cancer-directed surgery	Not recommended	0	Combination of beam with implants or isotopes	1	Yes	1	No	0	No	0	No	0	No	0	Alive	Alive or dead of other cause	Alive or dead due to cancer	19	Alive	0	One primary only
Cervix Uteri	5	Widowed	1	81	2	White	0	Female	1	2016	1	Undifferentiated; anaplastic; Grade IV	3	Positive histology	Localized	0	53	Radiation after surgery	Surgery performed	1	Radioactive implants (includes brachytherapy) (1988+)	1	No/Unknown	0	No	0	No	0	No	0	No	0	Alive	Alive or dead of other cause	Alive or dead due to cancer	0	Alive	0	1st of 2 or more primaries
Cervix Uteri	5	Married (including common law)	0	75	2	White	0	Female	1	2011	1	Poorly differentiated; Grade III	2	Positive histology	Regional	1	40	Radiation after surgery	Surgery performed	1	Combination of beam with implants or isotopes	1	No/Unknown	0	No	0	No	0	No	0	No	0	Uterus, NOS	N/A not first tumor	N/A not first tumor	14	Dead	1	2nd of 2 or more primaries
Cervix Uteri	5	Married (including common law)	0	42	1	White	0	Female	1	2004	0	Undifferentiated; anaplastic; Grade IV	3	Positive histology	Regional	1	53	No radiation and/or cancer-directed surgery	Surgery performed	1	None/Unknown	0	No/Unknown	0	Blank(s)		Blank(s)		Blank(s)		Blank(s)		Alive	Alive or dead of other cause	Alive or dead due to cancer	145	Alive	0	One primary only
Cervix Uteri	5	Married (including common law)	0	58	1	White	0	Female	1	2000	0	Unknown	4	Positive histology	Localized	0	30	Radiation after surgery	Surgery performed	1	Combination of beam with implants or isotopes	1	No/Unknown	0	Blank(s)		Blank(s)		Blank(s)		Blank(s)		Alive	Alive or dead of other cause	Alive or dead due to cancer	194	Alive	0	One primary only
Cervix Uteri	5	Divorced	1	57	1	White	0	Female	1	2007	0	Unknown	4	Positive histology	Distant	2	0	No radiation and/or cancer-directed surgery	Not recommended	0	Beam radiation	1	Yes	1	Blank(s)		Blank(s)		Blank(s)		Blank(s)		Miscellaneous Malignant Cancer	Dead (attributable to this cancer dx)	Alive or dead due to cancer	11	Dead	1	One primary only
Cervix Uteri	5	Divorced	1	42	1	White	0	Female	1	2008	1	Unknown	4	Positive histology	Localized	0	40	Radiation after surgery	Surgery performed	1	Beam radiation	1	No/Unknown	0	Blank(s)		Blank(s)		Blank(s)		Blank(s)		Cervix Uteri	Dead (attributable to this cancer dx)	Alive or dead due to cancer	57	Dead	1	1st of 2 or more primaries
Cervix Uteri	5	Married (including common law)	0	38	1	White	0	Female	1	2010	1	Unknown	4	Positive histology	Localized	0	53	No radiation and/or cancer-directed surgery	Surgery performed	1	None/Unknown	0	No/Unknown	0	No	0	No	0	No	0	No	0	Alive	Alive or dead of other cause	Alive or dead due to cancer	81	Alive	0	One primary only
Cervix Uteri	5	Married (including common law)	0	35	1	White	0	Female	1	2011	1	Poorly differentiated; Grade III	2	Positive histology	Regional	1	53	Radiation after surgery	Surgery performed	1	Beam radiation	1	No/Unknown	0	No	0	No	0	No	0	No	0	Alive	Alive or dead of other cause	Alive or dead due to cancer	69	Alive	0	One primary only
Cervix Uteri	5	Single (never married)	2	54	1	White	0	Female	1	2011	1	Unknown	4	Positive histology	Localized	0	62	Radiation after surgery	Surgery performed	1	Beam radiation	1	No/Unknown	0	No	0	No	0	No	0	No	0	Alive	Alive or dead of other cause	Alive or dead due to cancer	64	Alive	0	One primary only
Cervix Uteri	5	Married (including common law)	0	62	2	White	0	Female	1	2011	1	Unknown	4	Positive histology	Distant	2	0	No radiation and/or cancer-directed surgery	Not recommended	0	Beam radiation	1	Yes	1	No	0	No	0	No	0	No	0	Cervix Uteri	Dead (attributable to this cancer dx)	Alive or dead due to cancer	34	Dead	1	One primary only
Cervix Uteri	5	Married (including common law)	0	57	1	White	0	Female	1	2012	1	Poorly differentiated; Grade III	2	Positive histology	Regional	1	40	Radiation after surgery	Surgery performed	1	Beam radiation	1	Yes	1	No	0	No	0	No	0	No	0	Alive	Alive or dead of other cause	Alive or dead due to cancer	58	Alive	0	One primary only
Cervix Uteri	5	Married (including common law)	0	54	1	White	0	Female	1	2012	1	Poorly differentiated; Grade III	2	Positive histology	Distant	2	40	Radiation after surgery	Surgery performed	1	Beam radiation	1	Yes	1	No	0	No	0	No	0	No	0	Alive	Alive or dead of other cause	Alive or dead due to cancer	57	Alive	0	One primary only
Cervix Uteri	5	Married (including common law)	0	58	1	White	0	Female	1	2003	0	Unknown	4	Positive histology	Localized	0	51	No radiation and/or cancer-directed surgery	Surgery performed	1	None/Unknown	0	No/Unknown	0	Blank(s)		Blank(s)		Blank(s)		Blank(s)		Ovary	N/A not first tumor	N/A not first tumor	86	Dead	1	2nd of 2 or more primaries
Cervix Uteri	5	Divorced	1	83	2	White	0	Female	1	2004	0	Poorly differentiated; Grade III	2	Positive histology	Localized	0	0	No radiation and/or cancer-directed surgery	Not recommended	0	Radioactive implants (includes brachytherapy) (1988+)	1	No/Unknown	0	Blank(s)		Blank(s)		Blank(s)		Blank(s)		Cervix Uteri	Dead (attributable to this cancer dx)	Alive or dead due to cancer	12	Dead	1	One primary only
Cervix Uteri	5	Single (never married)	2	20	0	White	0	Female	1	2005	0	Poorly differentiated; Grade III	2	Positive histology	Regional	1	70	No radiation and/or cancer-directed surgery	Surgery performed	1	Recommended, unknown if administered	1	No/Unknown	0	Blank(s)		Blank(s)		Blank(s)		Blank(s)		Alive	Alive or dead of other cause	Alive or dead due to cancer	30	Alive	0	One primary only
Cervix Uteri	5	Unknown	3	85	2	White	0	Female	1	2005	0	Unknown	4	Positive histology	Localized	0	0	No radiation and/or cancer-directed surgery	Recommended but not performed, unknown reason	0	None/Unknown	0	No/Unknown	0	Blank(s)		Blank(s)		Blank(s)		Blank(s)		Cervix Uteri	Dead (attributable to this cancer dx)	Alive or dead due to cancer	28	Dead	1	One primary only
Cervix Uteri	5	Single (never married)	2	29	0	Black	1	Female	1	2007	0	Well differentiated; Grade I	0	Positive histology	Localized	0	51	No radiation and/or cancer-directed surgery	Surgery performed	1	None/Unknown	0	No/Unknown	0	Blank(s)		Blank(s)		Blank(s)		Blank(s)		Alive	Alive or dead of other cause	Alive or dead due to cancer	119	Alive	0	One primary only
Cervix Uteri	5	Married (including common law)	0	30	0	Black	1	Female	1	2007	0	Unknown	4	Positive histology	Localized	0	50	No radiation and/or cancer-directed surgery	Surgery performed	1	None/Unknown	0	No/Unknown	0	Blank(s)		Blank(s)		Blank(s)		Blank(s)		Alive	Alive or dead of other cause	Alive or dead due to cancer	118	Alive	0	One primary only
Cervix Uteri	5	Single (never married)	2	21	0	White	0	Female	1	2007	0	Unknown	4	Positive histology	Regional	1	20	Radiation after surgery	Surgery performed	1	Beam radiation	1	Yes	1	Blank(s)		Blank(s)		Blank(s)		Blank(s)		Cervix Uteri	Dead (attributable to this cancer dx)	Alive or dead due to cancer	46	Dead	1	One primary only
Cervix Uteri	5	Widowed	1	75	2	Black	1	Female	1	2008	1	Poorly differentiated; Grade III	2	Positive histology	Localized	0	51	Radiation after surgery	Surgery performed	1	Beam radiation	1	Yes	1	Blank(s)		Blank(s)		Blank(s)		Blank(s)		Alive	Alive or dead of other cause	Alive or dead due to cancer	102	Alive	0	One primary only
Cervix Uteri	5	Single (never married)	2	14	0	Black	1	Female	1	2008	1	Unknown	4	Positive histology	Regional	1	26	Radiation after surgery	Surgery performed	1	Radioactive implants (includes brachytherapy) (1988+)	1	Yes	1	Blank(s)		Blank(s)		Blank(s)		Blank(s)		Alive	Alive or dead of other cause	Alive or dead due to cancer	98	Alive	0	One primary only
Cervix Uteri	5	Widowed	1	84	2	White	0	Female	1	2009	1	Well differentiated; Grade I	0	Positive histology	Localized	0	62	No radiation and/or cancer-directed surgery	Surgery performed	1	None/Unknown	0	No/Unknown	0	Blank(s)		Blank(s)		Blank(s)		Blank(s)		Cerebrovascular Diseases	Alive or dead of other cause	Dead (attributable to causes other than this cancer dx)	56	Dead	1	One primary only
Cervix Uteri	5	Divorced	1	47	1	Black	1	Female	1	2011	1	Poorly differentiated; Grade III	2	Positive histology	Regional	1	0	No radiation and/or cancer-directed surgery	Not recommended	0	Combination of beam with implants or isotopes	1	Yes	1	No	0	No	0	No	0	No	0	Cervix Uteri	Dead (attributable to this cancer dx)	Alive or dead due to cancer	17	Dead	1	One primary only
Cervix Uteri	5	Married (including common law)	0	75	2	Black	1	Female	1	2015	1	Unknown	4	Positive histology	Distant	2	0	No radiation and/or cancer-directed surgery	Not recommended	0	Beam radiation	1	No/Unknown	0	No	0	No	0	No	0	No	0	Cervix Uteri	Dead (attributable to this cancer dx)	Alive or dead due to cancer	3	Dead	1	One primary only
Cervix Uteri	5	Married (including common law)	0	33	1	White	0	Female	1	2016	1	Poorly differentiated; Grade III	2	Positive histology	Localized	0	50	No radiation and/or cancer-directed surgery	Surgery performed	1	None/Unknown	0	No/Unknown	0	No	0	No	0	No	0	No	0	Alive	Alive or dead of other cause	Alive or dead due to cancer	5	Alive	0	One primary only
Cervix Uteri	5	Single (never married)	2	57	1	Black	1	Female	1	2016	1	Unknown	4	Positive histology	Distant	2	0	Radiation after surgery	Not recommended	0	Beam radiation	1	No/Unknown	0	No	0	No	0	Yes	1	Yes	1	Cervix Uteri	Dead (attributable to this cancer dx)	Alive or dead due to cancer	1	Dead	1	One primary only
Cervix Uteri	5	Married (including common law)	0	24	0	American Indian/Alaska Native	2	Female	1	2006	0	Unknown	4	Positive histology	Localized	0	0	No radiation and/or cancer-directed surgery	Recommended but not performed, patient refused	0	None/Unknown	0	No/Unknown	0	Blank(s)		Blank(s)		Blank(s)		Blank(s)		Alive	Alive or dead of other cause	Alive or dead due to cancer	130	Alive	0	One primary only
Cervix Uteri	5	Married (including common law)	0	74	2	White	0	Female	1	2004	0	Unknown	4	Positive histology	Regional	1	40	No radiation and/or cancer-directed surgery	Surgery performed	1	None/Unknown	0	No/Unknown	0	Blank(s)		Blank(s)		Blank(s)		Blank(s)		Alive	Alive or dead of other cause	Alive or dead due to cancer	151	Alive	0	One primary only
Cervix Uteri	5	Single (never married)	2	78	2	Asian or Pacific Islander	2	Female	1	2009	1	Undifferentiated; anaplastic; Grade IV	3	Positive histology	Localized	0	50	No radiation and/or cancer-directed surgery	Surgery performed	1	None/Unknown	0	No/Unknown	0	Blank(s)		Blank(s)		Blank(s)		Blank(s)		Diabetes Mellitus	Alive or dead of other cause	Dead (attributable to causes other than this cancer dx)	40	Dead	1	One primary only
Cervix Uteri	5	Married (including common law)	0	63	2	White	0	Female	1	2009	1	Moderately differentiated; Grade II	1	Positive histology	Localized	0	53	No radiation and/or cancer-directed surgery	Surgery performed	1	None/Unknown	0	No/Unknown	0	Blank(s)		Blank(s)		Blank(s)		Blank(s)		Alive	Alive or dead of other cause	Alive or dead due to cancer	85	Alive	0	One primary only
Cervix Uteri	5	Unknown	3	60	1	White	0	Female	1	2010	1	Poorly differentiated; Grade III	2	Positive histology	Regional	1	0	No radiation and/or cancer-directed surgery	Not recommended	0	Combination of beam with implants or isotopes	1	Yes	1	No	0	No	0	No	0	No	0	Uterus, NOS	Dead (attributable to this cancer dx)	Alive or dead due to cancer	33	Dead	1	One primary only
Cervix Uteri	5	Married (including common law)	0	56	1	White	0	Female	1	2013	1	Unknown	4	Positive histology	Distant	2	40	Radiation after surgery	Surgery performed	1	Combination of beam with implants or isotopes	1	Yes	1	No	0	No	0	No	0	No	0	Alive	N/A not first tumor	N/A not first tumor	38	Alive	0	2nd of 2 or more primaries
Cervix Uteri	5	Married (including common law)	0	30	0	Asian or Pacific Islander	2	Female	1	2013	1	Unknown	4	Positive histology	Localized	0	50	No radiation and/or cancer-directed surgery	Surgery performed	1	None/Unknown	0	No/Unknown	0	No	0	No	0	No	0	No	0	Alive	Alive or dead of other cause	Alive or dead due to cancer	38	Alive	0	One primary only
Cervix Uteri	5	Married (including common law)	0	38	1	White	0	Female	1	2014	1	Poorly differentiated; Grade III	2	Positive histology	Localized	0	62	No radiation and/or cancer-directed surgery	Surgery performed	1	None/Unknown	0	Yes	1	No	0	No	0	No	0	No	0	Cervix Uteri	Dead (attributable to this cancer dx)	Alive or dead due to cancer	21	Dead	1	One primary only
Cervix Uteri	5	Single (never married)	2	21	0	White	0	Female	1	2016	1	Poorly differentiated; Grade III	2	Positive histology	Localized	0	29	Radiation after surgery	Surgery performed	1	Radioactive implants (includes brachytherapy) (1988+)	1	No/Unknown	0	No	0	No	0	No	0	No	0	Alive	Alive or dead of other cause	Alive or dead due to cancer	2	Alive	0	One primary only
Cervix Uteri	5	Widowed	1	87	2	White	0	Female	1	2002	0	Unknown	4	Positive histology	Regional	1	0	No radiation and/or cancer-directed surgery	Recommended but not performed, patient refused	0	Recommended, unknown if administered	1	No/Unknown	0	Blank(s)		Blank(s)		Blank(s)		Blank(s)		Cervix Uteri	Dead (attributable to this cancer dx)	Alive or dead due to cancer	2	Dead	1	One primary only
Cervix Uteri	5	Single (never married)	2	57	1	White	0	Female	1	2001	0	Unknown	4	Positive histology	Localized	0	51	No radiation and/or cancer-directed surgery	Surgery performed	1	None/Unknown	0	No/Unknown	0	Blank(s)		Blank(s)		Blank(s)		Blank(s)		Alive	Alive or dead of other cause	Alive or dead due to cancer	182	Alive	0	One primary only
Cervix Uteri	5	Widowed	1	70	2	White	0	Female	1	2001	0	Poorly differentiated; Grade III	2	Positive histology	Localized	0	0	No radiation and/or cancer-directed surgery	Not recommended	0	Beam radiation	1	Yes	1	Blank(s)		Blank(s)		Blank(s)		Blank(s)		Alive	Alive or dead of other cause	Alive or dead due to cancer	171	Alive	0	One primary only
Cervix Uteri	5	Single (never married)	2	57	1	White	0	Female	1	2001	0	Poorly differentiated; Grade III	2	Positive histology	Distant	2	0	No radiation and/or cancer-directed surgery	Not recommended	0	Combination of beam with implants or isotopes	1	Yes	1	Blank(s)		Blank(s)		Blank(s)		Blank(s)		Cervix Uteri	Dead (attributable to this cancer dx)	Alive or dead due to cancer	16	Dead	1	One primary only
Cervix Uteri	5	Divorced	1	51	1	White	0	Female	1	2002	0	Undifferentiated; anaplastic; Grade IV	3	Positive histology	Localized	0	53	Radiation after surgery	Surgery performed	1	Beam radiation	1	No/Unknown	0	Blank(s)		Blank(s)		Blank(s)		Blank(s)		Cervix Uteri	Dead (attributable to this cancer dx)	Alive or dead due to cancer	85	Dead	1	1st of 2 or more primaries
Cervix Uteri	5	Divorced	1	57	1	Asian or Pacific Islander	2	Female	1	2002	0	Unknown	4	Positive histology	Distant	2	0	No radiation and/or cancer-directed surgery	Not recommended	0	Beam radiation	1	Yes	1	Blank(s)		Blank(s)		Blank(s)		Blank(s)		Uterus, NOS	Dead (attributable to this cancer dx)	Alive or dead due to cancer	6	Dead	1	One primary only
Cervix Uteri	5	Separated	1	68	2	White	0	Female	1	2001	0	Poorly differentiated; Grade III	2	Positive histology	Localized	0	53	No radiation and/or cancer-directed surgery	Surgery performed	1	None/Unknown	0	No/Unknown	0	Blank(s)		Blank(s)		Blank(s)		Blank(s)		Alive	Alive or dead of other cause	Alive or dead due to cancer	178	Alive	0	One primary only
Cervix Uteri	5	Single (never married)	2	65	2	White	0	Female	1	2000	0	Poorly differentiated; Grade III	2	Positive histology	Distant	2	0	No radiation and/or cancer-directed surgery	Not recommended	0	Recommended, unknown if administered	1	No/Unknown	0	Blank(s)		Blank(s)		Blank(s)		Blank(s)		Alive	Alive or dead of other cause	Alive or dead due to cancer	15	Alive	0	1st of 2 or more primaries
Cervix Uteri	5	Unknown	3	26	0	Unknown	3	Female	1	2000	0	Well differentiated; Grade I	0	Positive histology	Unknown/unstaged	3	0	No radiation and/or cancer-directed surgery	Recommended but not performed, unknown reason	0	None/Unknown	0	No/Unknown	0	Blank(s)		Blank(s)		Blank(s)		Blank(s)		Alive	Alive or dead of other cause	Alive or dead due to cancer	179	Alive	0	One primary only
Cervix Uteri	5	Married (including common law)	0	31	1	White	0	Female	1	2000	0	Unknown	4	Positive histology	Localized	0	53	No radiation and/or cancer-directed surgery	Surgery performed	1	None/Unknown	0	No/Unknown	0	Blank(s)		Blank(s)		Blank(s)		Blank(s)		Alive	Alive or dead of other cause	Alive or dead due to cancer	176	Alive	0	One primary only
Cervix Uteri	5	Widowed	1	74	2	White	0	Female	1	2000	0	Poorly differentiated; Grade III	2	Positive histology	Regional	1	30	Radiation before and after surgery	Surgery performed	1	Beam radiation	1	Yes	1	Blank(s)		Blank(s)		Blank(s)		Blank(s)		Diseases of Heart	Alive or dead of other cause	Dead (attributable to causes other than this cancer dx)	163	Dead	1	1st of 2 or more primaries
Cervix Uteri	5	Married (including common law)	0	51	1	Asian or Pacific Islander	2	Female	1	2000	0	Poorly differentiated; Grade III	2	Positive histology	Localized	0	53	Radiation after surgery	Surgery performed	1	Beam radiation	1	Yes	1	Blank(s)		Blank(s)		Blank(s)		Blank(s)		Alive	Alive or dead of other cause	Alive or dead due to cancer	194	Alive	0	1st of 2 or more primaries
Cervix Uteri	5	Married (including common law)	0	27	0	White	0	Female	1	2000	0	Unknown	4	Positive histology	Regional	1	53	Radiation after surgery	Surgery performed	1	Beam radiation	1	Yes	1	Blank(s)		Blank(s)		Blank(s)		Blank(s)		Alive	Alive or dead of other cause	Alive or dead due to cancer	81	Alive	0	One primary only
Cervix Uteri	5	Separated	1	48	1	Asian or Pacific Islander	2	Female	1	2001	0	Well differentiated; Grade I	0	Positive histology	Regional	1	51	No radiation and/or cancer-directed surgery	Surgery performed	1	None/Unknown	0	No/Unknown	0	Blank(s)		Blank(s)		Blank(s)		Blank(s)		Alive	Alive or dead of other cause	Alive or dead due to cancer	178	Alive	0	One primary only
Cervix Uteri	5	Single (never married)	2	46	1	Asian or Pacific Islander	2	Female	1	2002	0	Poorly differentiated; Grade III	2	Positive histology	Localized	0	40	Radiation after surgery	Surgery performed	1	Combination of beam with implants or isotopes	1	Yes	1	Blank(s)		Blank(s)		Blank(s)		Blank(s)		Alive	Alive or dead of other cause	Alive or dead due to cancer	169	Alive	0	One primary only
Cervix Uteri	5	Married (including common law)	0	45	1	White	0	Female	1	2002	0	Poorly differentiated; Grade III	2	Positive histology	Regional	1	0	No radiation and/or cancer-directed surgery	Not recommended	0	Beam radiation	1	Yes	1	Blank(s)		Blank(s)		Blank(s)		Blank(s)		Cervix Uteri	Dead (attributable to this cancer dx)	Alive or dead due to cancer	26	Dead	1	One primary only
Cervix Uteri	5	Widowed	1	89	2	White	0	Female	1	2003	0	Unknown	4	Positive histology	Distant	2	0	No radiation and/or cancer-directed surgery	Not recommended	0	None/Unknown	0	No/Unknown	0	Blank(s)		Blank(s)		Blank(s)		Blank(s)		Cervix Uteri	Dead (attributable to this cancer dx)	Alive or dead due to cancer	1	Dead	1	One primary only
Cervix Uteri	5	Single (never married)	2	53	1	White	0	Female	1	2003	0	Moderately differentiated; Grade II	1	Positive histology	Regional	1	53	Radiation after surgery	Surgery performed	1	Beam radiation	1	Yes	1	Blank(s)		Blank(s)		Blank(s)		Blank(s)		Cervix Uteri	Dead (attributable to this cancer dx)	Alive or dead due to cancer	28	Dead	1	One primary only
Cervix Uteri	5	Married (including common law)	0	59	1	White	0	Female	1	2002	0	Moderately differentiated; Grade II	1	Positive histology	Regional	1	40	Radiation after surgery	Surgery performed	1	Combination of beam with implants or isotopes	1	No/Unknown	0	Blank(s)		Blank(s)		Blank(s)		Blank(s)		Lung and Bronchus	Alive or dead of other cause	Dead (attributable to causes other than this cancer dx)	107	Dead	1	1st of 2 or more primaries
Cervix Uteri	5	Single (never married)	2	15	0	White	0	Female	1	2003	0	Unknown	4	Positive histology	Regional	1	71	Radiation after surgery	Surgery performed	1	Beam radiation	1	Yes	1	Blank(s)		Blank(s)		Blank(s)		Blank(s)		Cervix Uteri	Dead (attributable to this cancer dx)	Alive or dead due to cancer	24	Dead	1	One primary only
Cervix Uteri	5	Separated	1	23	0	Asian or Pacific Islander	2	Female	1	2003	0	Unknown	4	Positive histology	Localized	0	29	No radiation and/or cancer-directed surgery	Surgery performed	1	None/Unknown	0	No/Unknown	0	Blank(s)		Blank(s)		Blank(s)		Blank(s)		Alive	Alive or dead of other cause	Alive or dead due to cancer	151	Alive	0	One primary only
Cervix Uteri	5	Single (never married)	2	42	1	White	0	Female	1	2003	0	Poorly differentiated; Grade III	2	Positive histology	Distant	2	0	No radiation and/or cancer-directed surgery	Recommended, unknown if performed	0	Beam radiation	1	Yes	1	Blank(s)		Blank(s)		Blank(s)		Blank(s)		Alive	Alive or dead of other cause	Alive or dead due to cancer	158	Alive	0	One primary only
Cervix Uteri	5	Married (including common law)	0	49	1	White	0	Female	1	2003	0	Undifferentiated; anaplastic; Grade IV	3	Positive histology	Localized	0	53	No radiation and/or cancer-directed surgery	Surgery performed	1	None/Unknown	0	No/Unknown	0	Blank(s)		Blank(s)		Blank(s)		Blank(s)		Alive	Alive or dead of other cause	Alive or dead due to cancer	104	Alive	0	One primary only
Cervix Uteri	5	Single (never married)	2	45	1	White	0	Female	1	2003	0	Unknown	4	Positive histology	Unknown/unstaged	3	0	No radiation and/or cancer-directed surgery	Not recommended	0	Beam radiation	1	No/Unknown	0	Blank(s)		Blank(s)		Blank(s)		Blank(s)		Alive	Alive or dead of other cause	Alive or dead due to cancer	159	Alive	0	One primary only
Cervix Uteri	5	Single (never married)	2	55	1	White	0	Female	1	2003	0	Unknown	4	Positive histology	Localized	0	53	Radiation after surgery	Surgery performed	1	Beam radiation	1	No/Unknown	0	Blank(s)		Blank(s)		Blank(s)		Blank(s)		Alive	Alive or dead of other cause	Alive or dead due to cancer	68	Alive	0	One primary only
Cervix Uteri	5	Single (never married)	2	76	2	Asian or Pacific Islander	2	Female	1	2003	0	Poorly differentiated; Grade III	2	Positive histology	Regional	1	40	Radiation after surgery	Surgery performed	1	Beam radiation	1	Yes	1	Blank(s)		Blank(s)		Blank(s)		Blank(s)		Alive	Alive or dead of other cause	Alive or dead due to cancer	89	Alive	0	One primary only
Cervix Uteri	5	Widowed	1	76	2	White	0	Female	1	2003	0	Poorly differentiated; Grade III	2	Positive histology	Regional	1	0	No radiation and/or cancer-directed surgery	Not recommended, contraindicated due to other cond; autopsy only (1973-2002)	0	None/Unknown	0	No/Unknown	0	Blank(s)		Blank(s)		Blank(s)		Blank(s)		Cervix Uteri	Dead (attributable to this cancer dx)	Alive or dead due to cancer	2	Dead	1	One primary only
Cervix Uteri	5	Single (never married)	2	44	1	White	0	Female	1	2004	0	Poorly differentiated; Grade III	2	Positive histology	Localized	0	40	No radiation and/or cancer-directed surgery	Surgery performed	1	None/Unknown	0	No/Unknown	0	Blank(s)		Blank(s)		Blank(s)		Blank(s)		Alive	Alive or dead of other cause	Alive or dead due to cancer	131	Alive	0	One primary only
Cervix Uteri	5	Married (including common law)	0	48	1	Asian or Pacific Islander	2	Female	1	2004	0	Moderately differentiated; Grade II	1	Positive histology	Distant	2	0	No radiation and/or cancer-directed surgery	Recommended but not performed, unknown reason	0	None/Unknown	0	Yes	1	Blank(s)		Blank(s)		Blank(s)		Blank(s)		Ovary	N/A not first tumor	N/A not first tumor	6	Dead	1	2nd of 2 or more primaries
Cervix Uteri	5	Divorced	1	40	1	White	0	Female	1	2004	0	Unknown	4	Positive histology	Localized	0	40	No radiation and/or cancer-directed surgery	Surgery performed	1	None/Unknown	0	No/Unknown	0	Blank(s)		Blank(s)		Blank(s)		Blank(s)		Alive	Alive or dead of other cause	Alive or dead due to cancer	124	Alive	0	One primary only
Cervix Uteri	5	Single (never married)	2	26	0	White	0	Female	1	2005	0	Poorly differentiated; Grade III	2	Positive histology	Distant	2	0	Radiation after surgery	Not recommended	0	Beam radiation	1	Yes	1	Blank(s)		Blank(s)		Blank(s)		Blank(s)		Cervix Uteri	Dead (attributable to this cancer dx)	Alive or dead due to cancer	8	Dead	1	One primary only
Cervix Uteri	5	Married (including common law)	0	61	2	Asian or Pacific Islander	2	Female	1	2005	0	Undifferentiated; anaplastic; Grade IV	3	Positive histology	Localized	0	27	Radiation after surgery	Surgery performed	1	Beam radiation	1	No/Unknown	0	Blank(s)		Blank(s)		Blank(s)		Blank(s)		Nephritis, Nephrotic Syndrome and Nephrosis	Alive or dead of other cause	Dead (attributable to causes other than this cancer dx)	83	Dead	1	One primary only
Cervix Uteri	5	Married (including common law)	0	79	2	White	0	Female	1	2005	0	Poorly differentiated; Grade III	2	Positive histology	Localized	0	20	No radiation and/or cancer-directed surgery	Surgery performed	1	None/Unknown	0	No/Unknown	0	Blank(s)		Blank(s)		Blank(s)		Blank(s)		Alive	Alive or dead of other cause	Alive or dead due to cancer	0	Alive	0	One primary only
Cervix Uteri	5	Single (never married)	2	64	2	White	0	Female	1	2006	0	Undifferentiated; anaplastic; Grade IV	3	Positive histology	Distant	2	0	No radiation and/or cancer-directed surgery	Not recommended	0	Beam radiation	1	No/Unknown	0	Blank(s)		Blank(s)		Blank(s)		Blank(s)		Miscellaneous Malignant Cancer	Dead (attributable to this cancer dx)	Alive or dead due to cancer	15	Dead	1	One primary only
Cervix Uteri	5	Married (including common law)	0	56	1	White	0	Female	1	2006	0	Poorly differentiated; Grade III	2	Positive histology	Localized	0	51	No radiation and/or cancer-directed surgery	Surgery performed	1	None/Unknown	0	No/Unknown	0	Blank(s)		Blank(s)		Blank(s)		Blank(s)		Alive	Alive or dead of other cause	Alive or dead due to cancer	96	Alive	0	1st of 2 or more primaries
Cervix Uteri	5	Single (never married)	2	40	1	White	0	Female	1	2005	0	Unknown	4	Positive histology	Localized	0	0	No radiation and/or cancer-directed surgery	Recommended, unknown if performed	0	Beam radiation	1	Yes	1	Blank(s)		Blank(s)		Blank(s)		Blank(s)		Alive	Alive or dead of other cause	Alive or dead due to cancer	46	Alive	0	One primary only
Cervix Uteri	5	Single (never married)	2	84	2	White	0	Female	1	2005	0	Poorly differentiated; Grade III	2	Positive histology	Localized	0	0	No radiation and/or cancer-directed surgery	Not recommended	0	Refused (1988+)	0	No/Unknown	0	Blank(s)		Blank(s)		Blank(s)		Blank(s)		Alive	Alive or dead of other cause	Alive or dead due to cancer	33	Alive	0	One primary only
Cervix Uteri	5	Single (never married)	2	59	1	Asian or Pacific Islander	2	Female	1	2006	0	Moderately differentiated; Grade II	1	Positive histology	Distant	2	0	No radiation and/or cancer-directed surgery	Not recommended	0	None/Unknown	0	Yes	1	Blank(s)		Blank(s)		Blank(s)		Blank(s)		Cervix Uteri	Dead (attributable to this cancer dx)	Alive or dead due to cancer	13	Dead	1	One primary only
Cervix Uteri	5	Unknown	3	49	1	White	0	Female	1	2006	0	Unknown	4	Positive histology	Localized	0	40	No radiation and/or cancer-directed surgery	Surgery performed	1	None/Unknown	0	No/Unknown	0	Blank(s)		Blank(s)		Blank(s)		Blank(s)		Alive	Alive or dead of other cause	Alive or dead due to cancer	94	Alive	0	One primary only
Cervix Uteri	5	Married (including common law)	0	47	1	Black	1	Female	1	2007	0	Well differentiated; Grade I	0	Positive histology	Localized	0	51	No radiation and/or cancer-directed surgery	Surgery performed	1	None/Unknown	0	No/Unknown	0	Blank(s)		Blank(s)		Blank(s)		Blank(s)		Alive	Alive or dead of other cause	Alive or dead due to cancer	50	Alive	0	One primary only
Cervix Uteri	5	Married (including common law)	0	51	1	Asian or Pacific Islander	2	Female	1	2011	1	Poorly differentiated; Grade III	2	Positive histology	Localized	0	50	No radiation and/or cancer-directed surgery	Surgery performed	1	None/Unknown	0	No/Unknown	0	No	0	No	0	No	0	No	0	Breast	N/A not first tumor	N/A not first tumor	65	Dead	1	2nd of 2 or more primaries
Cervix Uteri	5	Single (never married)	2	41	1	White	0	Female	1	2008	1	Moderately differentiated; Grade II	1	Positive histology	Localized	0	0	No radiation and/or cancer-directed surgery	Not recommended	0	None/Unknown	0	No/Unknown	0	Blank(s)		Blank(s)		Blank(s)		Blank(s)		Alive	Alive or dead of other cause	Alive or dead due to cancer	21	Alive	0	1st of 2 or more primaries
Cervix Uteri	5	Single (never married)	2	56	1	White	0	Female	1	2008	1	Poorly differentiated; Grade III	2	Positive histology	Regional	1	0	No radiation and/or cancer-directed surgery	Not recommended	0	Radioactive implants (includes brachytherapy) (1988+)	1	Yes	1	Blank(s)		Blank(s)		Blank(s)		Blank(s)		Alive	Alive or dead of other cause	Alive or dead due to cancer	93	Alive	0	One primary only
Cervix Uteri	5	Widowed	1	83	2	White	0	Female	1	2008	1	Poorly differentiated; Grade III	2	Positive histology	Regional	1	40	No radiation and/or cancer-directed surgery	Surgery performed	1	None/Unknown	0	No/Unknown	0	Blank(s)		Blank(s)		Blank(s)		Blank(s)		Cervix Uteri	Dead (attributable to this cancer dx)	Alive or dead due to cancer	14	Dead	1	One primary only
Cervix Uteri	5	Widowed	1	64	2	White	0	Female	1	2009	1	Unknown	4	Positive histology	Localized	0	0	No radiation and/or cancer-directed surgery	Not recommended	0	Beam radiation	1	No/Unknown	0	Blank(s)		Blank(s)		Blank(s)		Blank(s)		Alive	Alive or dead of other cause	Alive or dead due to cancer	66	Alive	0	1st of 2 or more primaries
Cervix Uteri	5	Married (including common law)	0	55	1	White	0	Female	1	2009	1	Unknown	4	Positive histology	Distant	2	0	No radiation and/or cancer-directed surgery	Not recommended	0	None/Unknown	0	Yes	1	Blank(s)		Blank(s)		Blank(s)		Blank(s)		Cervix Uteri	Dead (attributable to this cancer dx)	Alive or dead due to cancer	8	Dead	1	One primary only
Cervix Uteri	5	Widowed	1	71	2	White	0	Female	1	2010	1	Undifferentiated; anaplastic; Grade IV	3	Positive histology	Distant	2	0	No radiation and/or cancer-directed surgery	Not recommended	0	None/Unknown	0	No/Unknown	0	No	0	No	0	No	0	No	0	Ovary	N/A not first tumor	N/A not first tumor	0	Dead	1	2nd of 2 or more primaries
Cervix Uteri	5	Widowed	1	60	1	White	0	Female	1	2009	1	Poorly differentiated; Grade III	2	Positive histology	Distant	2	0	No radiation and/or cancer-directed surgery	Not recommended	0	Beam radiation	1	Yes	1	Blank(s)		Blank(s)		Blank(s)		Blank(s)		Lung and Bronchus	Dead (attributable to this cancer dx)	Alive or dead due to cancer	62	Dead	1	One primary only
Cervix Uteri	5	Married (including common law)	0	77	2	White	0	Female	1	2011	1	Poorly differentiated; Grade III	2	Positive histology	Distant	2	40	Radiation after surgery	Surgery performed	1	Radioactive implants (includes brachytherapy) (1988+)	1	Yes	1	Unknown	2	Unknown	2	Yes	1	Unknown	2	Cerebrovascular Diseases	N/A not first tumor	N/A not first tumor	46	Dead	1	2nd of 2 or more primaries
Cervix Uteri	5	Separated	1	38	1	White	0	Female	1	2010	1	Unknown	4	Positive histology	Regional	1	0	No radiation and/or cancer-directed surgery	Not recommended	0	Beam radiation	1	Yes	1	No	0	No	0	No	0	No	0	Cervix Uteri	Dead (attributable to this cancer dx)	Alive or dead due to cancer	58	Dead	1	One primary only
Cervix Uteri	5	Married (including common law)	0	76	2	White	0	Female	1	2010	1	Undifferentiated; anaplastic; Grade IV	3	Positive histology	Regional	1	40	Radiation after surgery	Surgery performed	1	Combination of beam with implants or isotopes	1	Yes	1	No	0	No	0	No	0	No	0	Alive	Alive or dead of other cause	Alive or dead due to cancer	73	Alive	0	1st of 2 or more primaries
Cervix Uteri	5	Married (including common law)	0	42	1	White	0	Female	1	2010	1	Moderately differentiated; Grade II	1	Positive histology	Localized	0	50	No radiation and/or cancer-directed surgery	Surgery performed	1	None/Unknown	0	No/Unknown	0	No	0	No	0	No	0	No	0	Alive	Alive or dead of other cause	Alive or dead due to cancer	52	Alive	0	One primary only
Cervix Uteri	5	Widowed	1	70	2	White	0	Female	1	2010	1	Poorly differentiated; Grade III	2	Positive histology	Regional	1	40	Radiation prior to surgery	Surgery performed	1	Beam radiation	1	Yes	1	No	0	No	0	No	0	No	0	Alive	Alive or dead of other cause	Alive or dead due to cancer	42	Alive	0	One primary only
Cervix Uteri	5	Divorced	1	63	2	White	0	Female	1	2010	1	Poorly differentiated; Grade III	2	Positive histology	Regional	1	40	Radiation after surgery	Surgery performed	1	Combination of beam with implants or isotopes	1	Yes	1	No	0	No	0	No	0	No	0	Alive	Alive or dead of other cause	Alive or dead due to cancer	72	Alive	0	1st of 2 or more primaries
Cervix Uteri	5	Married (including common law)	0	60	1	White	0	Female	1	2011	1	Unknown	4	Positive histology	Distant	2	0	No radiation and/or cancer-directed surgery	Not recommended	0	Beam radiation	1	No/Unknown	0	No	0	Yes	1	No	0	No	0	Cervix Uteri	Dead (attributable to this cancer dx)	Alive or dead due to cancer	6	Dead	1	One primary only
Cervix Uteri	5	Single (never married)	2	25	0	White	0	Female	1	2011	1	Poorly differentiated; Grade III	2	Positive histology	Localized	0	40	No radiation and/or cancer-directed surgery	Surgery performed	1	None/Unknown	0	No/Unknown	0	No	0	No	0	No	0	No	0	Alive	Alive or dead of other cause	Alive or dead due to cancer	27	Alive	0	One primary only
Cervix Uteri	5	Single (never married)	2	71	2	White	0	Female	1	2012	1	Poorly differentiated; Grade III	2	Positive histology	Regional	1	53	Radiation after surgery	Surgery performed	1	Beam radiation	1	Yes	1	No	0	No	0	No	0	No	0	Cervix Uteri	Dead (attributable to this cancer dx)	Alive or dead due to cancer	17	Dead	1	One primary only
Cervix Uteri	5	Widowed	1	88	2	Black	1	Female	1	2012	1	Poorly differentiated; Grade III	2	Positive histology	Regional	1	62	Radiation after surgery	Surgery performed	1	Beam radiation	1	No/Unknown	0	Unknown	2	Unknown	2	Unknown	2	Unknown	2	Cervix Uteri	Dead (attributable to this cancer dx)	Alive or dead due to cancer	2	Dead	1	One primary only
Cervix Uteri	5	Single (never married)	2	69	2	White	0	Female	1	2012	1	Unknown	4	Positive histology	Regional	1	0	No radiation and/or cancer-directed surgery	Not recommended	0	None/Unknown	0	No/Unknown	0	No	0	No	0	No	0	No	0	Cervix Uteri	Dead (attributable to this cancer dx)	Alive or dead due to cancer	2	Dead	1	One primary only
Cervix Uteri	5	Single (never married)	2	47	1	Asian or Pacific Islander	2	Female	1	2012	1	Poorly differentiated; Grade III	2	Positive histology	Localized	0	0	No radiation and/or cancer-directed surgery	Not recommended	0	Beam radiation	1	Yes	1	No	0	No	0	No	0	No	0	Alive	Alive or dead of other cause	Alive or dead due to cancer	46	Alive	0	One primary only
Cervix Uteri	5	Single (never married)	2	62	2	White	0	Female	1	2012	1	Unknown	4	Positive histology	Regional	1	0	No radiation and/or cancer-directed surgery	Not recommended	0	None/Unknown	0	No/Unknown	0	No	0	No	0	No	0	No	0	Alive	Alive or dead of other cause	Alive or dead due to cancer	5	Alive	0	One primary only
Cervix Uteri	5	Widowed	1	68	2	White	0	Female	1	2012	1	Poorly differentiated; Grade III	2	Positive histology	Distant	2	51	Radiation after surgery	Surgery performed	1	Beam radiation	1	Yes	1	No	0	No	0	No	0	No	0	Alive	Alive or dead of other cause	Alive or dead due to cancer	25	Alive	0	One primary only
Cervix Uteri	5	Single (never married)	2	41	1	White	0	Female	1	2013	1	Undifferentiated; anaplastic; Grade IV	3	Positive histology	Localized	0	29	No radiation and/or cancer-directed surgery	Surgery performed	1	None/Unknown	0	No/Unknown	0	No	0	No	0	No	0	No	0	Alive	Alive or dead of other cause	Alive or dead due to cancer	45	Alive	0	One primary only
Cervix Uteri	5	Single (never married)	2	47	1	White	0	Female	1	2013	1	Moderately differentiated; Grade II	1	Positive histology	Regional	1	50	Radiation after surgery	Surgery performed	1	Beam radiation	1	No/Unknown	0	No	0	No	0	No	0	No	0	Alive	Alive or dead of other cause	Alive or dead due to cancer	39	Alive	0	1st of 2 or more primaries
Cervix Uteri	5	Married (including common law)	0	65	2	White	0	Female	1	2014	1	Unknown	4	Positive histology	Regional	1	0	No radiation and/or cancer-directed surgery	Not recommended	0	Combination of beam with implants or isotopes	1	Yes	1	No	0	No	0	No	0	No	0	Alive	Alive or dead of other cause	Alive or dead due to cancer	34	Alive	0	One primary only
Cervix Uteri	5	Widowed	1	71	2	White	0	Female	1	2014	1	Poorly differentiated; Grade III	2	Positive histology	Distant	2	40	No radiation and/or cancer-directed surgery	Surgery performed	1	None/Unknown	0	No/Unknown	0	No	0	No	0	No	0	No	0	Alive	N/A not first tumor	N/A not first tumor	30	Alive	0	2nd of 2 or more primaries
Cervix Uteri	5	Married (including common law)	0	58	1	White	0	Female	1	2014	1	Poorly differentiated; Grade III	2	Positive histology	Distant	2	29	Radiation after surgery	Surgery performed	1	Beam radiation	1	No/Unknown	0	No	0	No	0	No	0	No	0	Alive	Alive or dead of other cause	Alive or dead due to cancer	25	Alive	0	One primary only
Cervix Uteri	5	Married (including common law)	0	61	2	White	0	Female	1	2015	1	Unknown	4	Positive histology	Distant	2	0	No radiation and/or cancer-directed surgery	Not recommended	0	Radiation, NOS method or source not specified	1	No/Unknown	0	Yes	1	Yes	1	Unknown	2	Unknown	2	Miscellaneous Malignant Cancer	Dead (attributable to this cancer dx)	Alive or dead due to cancer	2	Dead	1	One primary only
Cervix Uteri	5	Single (never married)	2	47	1	White	0	Female	1	2015	1	Unknown	4	Positive histology	Regional	1	0	No radiation and/or cancer-directed surgery	Not recommended	0	Beam radiation	1	Yes	1	No	0	No	0	No	0	No	0	Cervix Uteri	Dead (attributable to this cancer dx)	Alive or dead due to cancer	11	Dead	1	One primary only
Cervix Uteri	5	Widowed	1	73	2	White	0	Female	1	2015	1	Poorly differentiated; Grade III	2	Positive histology	Distant	2	26	No radiation and/or cancer-directed surgery	Surgery performed	1	Recommended, unknown if administered	1	Yes	1	No	0	No	0	No	0	No	0	Cervix Uteri	Dead (attributable to this cancer dx)	Alive or dead due to cancer	10	Dead	1	One primary only
Cervix Uteri	5	Divorced	1	44	1	White	0	Female	1	2015	1	Moderately differentiated; Grade II	1	Positive histology	Localized	0	51	No radiation and/or cancer-directed surgery	Surgery performed	1	None/Unknown	0	No/Unknown	0	No	0	No	0	No	0	No	0	Alive	Alive or dead of other cause	Alive or dead due to cancer	12	Alive	0	One primary only
Cervix Uteri	5	Single (never married)	2	28	0	Asian or Pacific Islander	2	Female	1	2015	1	Unknown	4	Positive histology	Regional	1	0	No radiation and/or cancer-directed surgery	Not recommended	0	Beam radiation	1	Yes	1	No	0	No	0	No	0	No	0	Alive	Alive or dead of other cause	Alive or dead due to cancer	12	Alive	0	One primary only
Cervix Uteri	5	Single (never married)	2	42	1	White	0	Female	1	2016	1	Poorly differentiated; Grade III	2	Positive histology	Distant	2	0	No radiation and/or cancer-directed surgery	Not recommended	0	None/Unknown	0	Yes	1	No	0	No	0	No	0	Yes	1	Alive	Alive or dead of other cause	Alive or dead due to cancer	5	Alive	0	One primary only
Cervix Uteri	5	Married (including common law)	0	49	1	White	0	Female	1	2016	1	Undifferentiated; anaplastic; Grade IV	3	Positive histology	Distant	2	51	Radiation after surgery	Surgery performed	1	Beam radiation	1	Yes	1	No	0	No	0	No	0	No	0	Alive	Alive or dead of other cause	Alive or dead due to cancer	8	Alive	0	One primary only
Cervix Uteri	5	Married (including common law)	0	82	2	White	0	Female	1	2016	1	Unknown	4	Positive histology	Localized	0	50	No radiation and/or cancer-directed surgery	Surgery performed	1	None/Unknown	0	Yes	1	No	0	No	0	No	0	No	0	Alive	Alive or dead of other cause	Alive or dead due to cancer	4	Alive	0	One primary only
Cervix Uteri	5	Divorced	1	63	2	Black	1	Female	1	2004	0	Moderately differentiated; Grade II	1	Positive histology	Localized	0	50	Radiation after surgery	Surgery performed	1	Beam radiation	1	Yes	1	Blank(s)		Blank(s)		Blank(s)		Blank(s)		Alive	N/A not first tumor	N/A not first tumor	155	Alive	0	3rd of 3 or more primaries
Cervix Uteri	5	Widowed	1	71	2	Black	1	Female	1	2001	0	Undifferentiated; anaplastic; Grade IV	3	Positive histology	Regional	1	40	No radiation and/or cancer-directed surgery	Surgery performed	1	None/Unknown	0	No/Unknown	0	Blank(s)		Blank(s)		Blank(s)		Blank(s)		Cervix Uteri	Dead (attributable to this cancer dx)	Alive or dead due to cancer	5	Dead	1	One primary only
Cervix Uteri	5	Single (never married)	2	19	0	White	0	Female	1	2000	0	Poorly differentiated; Grade III	2	Positive histology	Regional	1	53	Radiation after surgery	Surgery performed	1	Combination of beam with implants or isotopes	1	Yes	1	Blank(s)		Blank(s)		Blank(s)		Blank(s)		Alive	Alive or dead of other cause	Alive or dead due to cancer	196	Alive	0	One primary only
Cervix Uteri	5	Married (including common law)	0	74	2	White	0	Female	1	2011	1	Unknown	4	Positive histology	Localized	0	40	No radiation and/or cancer-directed surgery	Surgery performed	1	None/Unknown	0	No/Unknown	0	No	0	No	0	No	0	No	0	Alive	N/A not first tumor	N/A not first tumor	60	Alive	0	2nd of 2 or more primaries
Cervix Uteri	5	Widowed	1	66	2	White	0	Female	1	2000	0	Poorly differentiated; Grade III	2	Positive histology	Localized	0	53	Radiation after surgery	Surgery performed	1	Radiation, NOS method or source not specified	1	Yes	1	Blank(s)		Blank(s)		Blank(s)		Blank(s)		Cervix Uteri	Dead (attributable to this cancer dx)	Alive or dead due to cancer	15	Dead	1	One primary only
Cervix Uteri	5	Married (including common law)	0	46	1	White	0	Female	1	2001	0	Moderately differentiated; Grade II	1	Positive histology	Regional	1	40	No radiation and/or cancer-directed surgery	Surgery performed	1	None/Unknown	0	No/Unknown	0	Blank(s)		Blank(s)		Blank(s)		Blank(s)		Alive	Alive or dead of other cause	Alive or dead due to cancer	174	Alive	0	One primary only
Cervix Uteri	5	Widowed	1	84	2	White	0	Female	1	2000	0	Poorly differentiated; Grade III	2	Positive histology	Distant	2	0	Radiation after surgery	Surgery performed	1	Combination of beam with implants or isotopes	1	Yes	1	Blank(s)		Blank(s)		Blank(s)		Blank(s)		Diseases of Heart	Alive or dead of other cause	Dead (attributable to causes other than this cancer dx)	34	Dead	1	One primary only
Cervix Uteri	5	Married (including common law)	0	80	2	White	0	Female	1	2000	0	Poorly differentiated; Grade III	2	Positive histology	Localized	0	40	Radiation prior to surgery	Surgery performed	1	Combination of beam with implants or isotopes	1	Yes	1	Blank(s)		Blank(s)		Blank(s)		Blank(s)		Alive	Alive or dead of other cause	Alive or dead due to cancer	196	Alive	0	One primary only
Cervix Uteri	5	Married (including common law)	0	42	1	White	0	Female	1	2000	0	Poorly differentiated; Grade III	2	Positive histology	Distant	2	0	No radiation and/or cancer-directed surgery	Not recommended	0	Combination of beam with implants or isotopes	1	Yes	1	Blank(s)		Blank(s)		Blank(s)		Blank(s)		Cervix Uteri	N/A not first tumor	N/A not first tumor	28	Dead	1	2nd of 2 or more primaries
Cervix Uteri	5	Single (never married)	2	9	0	White	0	Female	1	2001	0	Unknown	4	Positive histology	Localized	0	61	No radiation and/or cancer-directed surgery	Surgery performed	1	None/Unknown	0	No/Unknown	0	Blank(s)		Blank(s)		Blank(s)		Blank(s)		Alive	Alive or dead of other cause	Alive or dead due to cancer	190	Alive	0	One primary only
Cervix Uteri	5	Divorced	1	56	1	White	0	Female	1	2001	0	Undifferentiated; anaplastic; Grade IV	3	Positive exfoliative cytology, no positive histology	Regional	1	90	Radiation after surgery	Surgery performed	1	Beam radiation	1	Yes	1	Blank(s)		Blank(s)		Blank(s)		Blank(s)		Cervix Uteri	Dead (attributable to this cancer dx)	Alive or dead due to cancer	4	Dead	1	One primary only
Cervix Uteri	5	Married (including common law)	0	50	1	Asian or Pacific Islander	2	Female	1	2008	1	Unknown	4	Positive histology	Regional	1	26	Radiation after surgery	Surgery performed	1	Combination of beam with implants or isotopes	1	Yes	1	Blank(s)		Blank(s)		Blank(s)		Blank(s)		Alive	N/A not first tumor	N/A not first tumor	104	Alive	0	2nd of 2 or more primaries
Cervix Uteri	5	Married (including common law)	0	65	2	White	0	Female	1	2002	0	Unknown	4	Positive histology	Localized	0	40	No radiation and/or cancer-directed surgery	Surgery performed	1	None/Unknown	0	No/Unknown	0	Blank(s)		Blank(s)		Blank(s)		Blank(s)		Uterus, NOS	N/A not first tumor	N/A not first tumor	35	Dead	1	2nd of 2 or more primaries
Cervix Uteri	5	Married (including common law)	0	26	0	White	0	Female	1	2002	0	Moderately differentiated; Grade II	1	Positive histology	Localized	0	30	No radiation and/or cancer-directed surgery	Surgery performed	1	Recommended, unknown if administered	1	No/Unknown	0	Blank(s)		Blank(s)		Blank(s)		Blank(s)		Alive	Alive or dead of other cause	Alive or dead due to cancer	174	Alive	0	One primary only
Cervix Uteri	5	Married (including common law)	0	43	1	White	0	Female	1	2000	0	Poorly differentiated; Grade III	2	Positive histology	Regional	1	0	No radiation and/or cancer-directed surgery	Not recommended	0	Refused (1988+)	0	No/Unknown	0	Blank(s)		Blank(s)		Blank(s)		Blank(s)		State DC not available or state DC available but no COD	Dead (missing/unknown COD)	Dead (missing/unknown COD)	146	Dead	1	One primary only
Cervix Uteri	5	Widowed	1	55	1	Asian or Pacific Islander	2	Female	1	2002	0	Poorly differentiated; Grade III	2	Positive histology	Distant	2	0	Radiation after surgery	Surgery performed	1	Radioactive implants (includes brachytherapy) (1988+)	1	Yes	1	Blank(s)		Blank(s)		Blank(s)		Blank(s)		Alive	Alive or dead of other cause	Alive or dead due to cancer	175	Alive	0	One primary only
Cervix Uteri	5	Unknown	3	94	2	White	0	Female	1	2001	0	Unknown	4	Positive histology	Localized	0	26	No radiation and/or cancer-directed surgery	Surgery performed	1	None/Unknown	0	No/Unknown	0	Blank(s)		Blank(s)		Blank(s)		Blank(s)		Diseases of Heart	Alive or dead of other cause	Dead (attributable to causes other than this cancer dx)	29	Dead	1	One primary only
Cervix Uteri	5	Married (including common law)	0	36	1	White	0	Female	1	2003	0	Moderately differentiated; Grade II	1	Positive histology	Regional	1	40	Radiation after surgery	Surgery performed	1	Combination of beam with implants or isotopes	1	Yes	1	Blank(s)		Blank(s)		Blank(s)		Blank(s)		Cervix Uteri	Dead (attributable to this cancer dx)	Alive or dead due to cancer	97	Dead	1	One primary only
Cervix Uteri	5	Married (including common law)	0	59	1	Asian or Pacific Islander	2	Female	1	2003	0	Moderately differentiated; Grade II	1	Positive histology	Regional	1	40	No radiation and/or cancer-directed surgery	Surgery performed	1	None/Unknown	0	No/Unknown	0	Blank(s)		Blank(s)		Blank(s)		Blank(s)		Alive	Alive or dead of other cause	Alive or dead due to cancer	166	Alive	0	One primary only
Cervix Uteri	5	Married (including common law)	0	44	1	White	0	Female	1	2003	0	Poorly differentiated; Grade III	2	Positive histology	Localized	0	51	Radiation after surgery	Surgery performed	1	Beam radiation	1	No/Unknown	0	Blank(s)		Blank(s)		Blank(s)		Blank(s)		Alive	Alive or dead of other cause	Alive or dead due to cancer	161	Alive	0	One primary only
Cervix Uteri	5	Unknown	3	61	2	Asian or Pacific Islander	2	Female	1	2003	0	Unknown	4	Positive histology	Unknown/unstaged	3	0	No radiation and/or cancer-directed surgery	Recommended but not performed, patient refused	0	None/Unknown	0	No/Unknown	0	Blank(s)		Blank(s)		Blank(s)		Blank(s)		Cervix Uteri	Dead (attributable to this cancer dx)	Alive or dead due to cancer	46	Dead	1	One primary only
Cervix Uteri	5	Single (never married)	2	50	1	White	0	Female	1	2003	0	Undifferentiated; anaplastic; Grade IV	3	Positive histology	Regional	1	40	Radiation after surgery	Surgery performed	1	Radioactive implants (includes brachytherapy) (1988+)	1	Yes	1	Blank(s)		Blank(s)		Blank(s)		Blank(s)		Alive	Alive or dead of other cause	Alive or dead due to cancer	26	Alive	0	One primary only
Cervix Uteri	5	Married (including common law)	0	63	2	White	0	Female	1	2003	0	Undifferentiated; anaplastic; Grade IV	3	Positive histology	Localized	0	0	Radiation after surgery	Not recommended	0	Beam radiation	1	Yes	1	Blank(s)		Blank(s)		Blank(s)		Blank(s)		Alive	Alive or dead of other cause	Alive or dead due to cancer	167	Alive	0	One primary only
Cervix Uteri	5	Married (including common law)	0	71	2	White	0	Female	1	2003	0	Undifferentiated; anaplastic; Grade IV	3	Positive histology	Regional	1	0	No radiation and/or cancer-directed surgery	Not recommended	0	Combination of beam with implants or isotopes	1	Yes	1	Blank(s)		Blank(s)		Blank(s)		Blank(s)		Other Infectious and Parasitic Diseases including HIV	Alive or dead of other cause	Dead (attributable to causes other than this cancer dx)	36	Dead	1	One primary only
Cervix Uteri	5	Single (never married)	2	47	1	White	0	Female	1	2002	0	Poorly differentiated; Grade III	2	Positive histology	Unknown/unstaged	3	0	No radiation and/or cancer-directed surgery	Recommended, unknown if performed	0	Beam radiation	1	Yes	1	Blank(s)		Blank(s)		Blank(s)		Blank(s)		Diseases of Heart	Alive or dead of other cause	Dead (attributable to causes other than this cancer dx)	20	Dead	1	One primary only
Cervix Uteri	5	Married (including common law)	0	45	1	White	0	Female	1	2002	0	Poorly differentiated; Grade III	2	Positive histology	Regional	1	40	No radiation and/or cancer-directed surgery	Surgery performed	1	None/Unknown	0	Yes	1	Blank(s)		Blank(s)		Blank(s)		Blank(s)		Alive	Alive or dead of other cause	Alive or dead due to cancer	169	Alive	0	One primary only
Cervix Uteri	5	Widowed	1	81	2	White	0	Female	1	2003	0	Unknown	4	Positive histology	Localized	0	51	Radiation after surgery	Surgery performed	1	Beam radiation	1	No/Unknown	0	Blank(s)		Blank(s)		Blank(s)		Blank(s)		Other Cause of Death	Alive or dead of other cause	Dead (attributable to causes other than this cancer dx)	94	Dead	1	1st of 2 or more primaries
Cervix Uteri	5	Married (including common law)	0	61	2	White	0	Female	1	2004	0	Poorly differentiated; Grade III	2	Positive histology	Regional	1	50	Radiation after surgery	Surgery performed	1	Radiation, NOS method or source not specified	1	Yes	1	Blank(s)		Blank(s)		Blank(s)		Blank(s)		Alive	Alive or dead of other cause	Alive or dead due to cancer	145	Alive	0	One primary only
Cervix Uteri	5	Single (never married)	2	56	1	White	0	Female	1	2004	0	Poorly differentiated; Grade III	2	Positive histology	Localized	0	53	No radiation and/or cancer-directed surgery	Surgery performed	1	None/Unknown	0	No/Unknown	0	Blank(s)		Blank(s)		Blank(s)		Blank(s)		Alive	Alive or dead of other cause	Alive or dead due to cancer	155	Alive	0	One primary only
Cervix Uteri	5	Divorced	1	55	1	White	0	Female	1	2004	0	Unknown	4	Positive histology	Regional	1	0	No radiation and/or cancer-directed surgery	Not recommended	0	Beam radiation	1	Yes	1	Blank(s)		Blank(s)		Blank(s)		Blank(s)		Other Cause of Death	Alive or dead of other cause	Dead (attributable to causes other than this cancer dx)	115	Dead	1	1st of 2 or more primaries
Cervix Uteri	5	Separated	1	54	1	White	0	Female	1	2004	0	Poorly differentiated; Grade III	2	Positive histology	Regional	1	0	No radiation and/or cancer-directed surgery	Not recommended	0	Beam radiation	1	Yes	1	Blank(s)		Blank(s)		Blank(s)		Blank(s)		Cervix Uteri	Dead (attributable to this cancer dx)	Alive or dead due to cancer	32	Dead	1	One primary only
Cervix Uteri	5	Widowed	1	78	2	White	0	Female	1	2004	0	Poorly differentiated; Grade III	2	Positive histology	Distant	2	0	No radiation and/or cancer-directed surgery	Not recommended	0	Beam radiation	1	Yes	1	Blank(s)		Blank(s)		Blank(s)		Blank(s)		Uterus, NOS	Dead (attributable to this cancer dx)	Alive or dead due to cancer	11	Dead	1	One primary only
Cervix Uteri	5	Married (including common law)	0	42	1	White	0	Female	1	2004	0	Poorly differentiated; Grade III	2	Positive histology	Regional	1	26	Radiation after surgery	Surgery performed	1	Combination of beam with implants or isotopes	1	Yes	1	Blank(s)		Blank(s)		Blank(s)		Blank(s)		Alive	Alive or dead of other cause	Alive or dead due to cancer	144	Alive	0	One primary only
Cervix Uteri	5	Widowed	1	86	2	White	0	Female	1	2012	1	Unknown	4	Positive histology	Localized	0	40	No radiation and/or cancer-directed surgery	Surgery performed	1	None/Unknown	0	No/Unknown	0	No	0	No	0	No	0	No	0	Alive	N/A not first tumor	N/A not first tumor	54	Alive	0	2nd of 2 or more primaries
Cervix Uteri	5	Married (including common law)	0	37	1	White	0	Female	1	2004	0	Poorly differentiated; Grade III	2	Positive histology	Localized	0	51	No radiation and/or cancer-directed surgery	Surgery performed	1	None/Unknown	0	No/Unknown	0	Blank(s)		Blank(s)		Blank(s)		Blank(s)		Alive	Alive or dead of other cause	Alive or dead due to cancer	149	Alive	0	1st of 2 or more primaries
Cervix Uteri	5	Married (including common law)	0	47	1	White	0	Female	1	2005	0	Undifferentiated; anaplastic; Grade IV	3	Positive histology	Localized	0	53	Radiation after surgery	Surgery performed	1	Radioactive implants (includes brachytherapy) (1988+)	1	Yes	1	Blank(s)		Blank(s)		Blank(s)		Blank(s)		Alive	Alive or dead of other cause	Alive or dead due to cancer	139	Alive	0	One primary only
Cervix Uteri	5	Married (including common law)	0	55	1	White	0	Female	1	2005	0	Poorly differentiated; Grade III	2	Positive histology	Regional	1	0	No radiation and/or cancer-directed surgery	Not recommended	0	Combination of beam with implants or isotopes	1	Yes	1	Blank(s)		Blank(s)		Blank(s)		Blank(s)		Alive	Alive or dead of other cause	Alive or dead due to cancer	122	Alive	0	One primary only
Cervix Uteri	5	Single (never married)	2	63	2	White	0	Female	1	2005	0	Moderately differentiated; Grade II	1	Positive histology	Regional	1	0	No radiation and/or cancer-directed surgery	Not recommended	0	Combination of beam with implants or isotopes	1	Yes	1	Blank(s)		Blank(s)		Blank(s)		Blank(s)		Ovary	Dead (attributable to this cancer dx)	Alive or dead due to cancer	9	Dead	1	One primary only
Cervix Uteri	5	Widowed	1	78	2	White	0	Female	1	2005	0	Poorly differentiated; Grade III	2	Positive histology	Regional	1	0	No radiation and/or cancer-directed surgery	Not recommended	0	Combination of beam with implants or isotopes	1	No/Unknown	0	Blank(s)		Blank(s)		Blank(s)		Blank(s)		Diseases of Heart	N/A not first tumor	N/A not first tumor	52	Dead	1	2nd of 2 or more primaries
Cervix Uteri	5	Widowed	1	49	1	Asian or Pacific Islander	2	Female	1	2005	0	Unknown	4	Positive histology	Regional	1	50	Radiation prior to surgery	Surgery performed	1	Beam radiation	1	Yes	1	Blank(s)		Blank(s)		Blank(s)		Blank(s)		Alive	Alive or dead of other cause	Alive or dead due to cancer	141	Alive	0	One primary only
Cervix Uteri	5	Married (including common law)	0	40	1	White	0	Female	1	2005	0	Unknown	4	Positive histology	Distant	2	0	Radiation after surgery	Not recommended	0	Beam radiation	1	Yes	1	Blank(s)		Blank(s)		Blank(s)		Blank(s)		Cervix Uteri	Dead (attributable to this cancer dx)	Alive or dead due to cancer	13	Dead	1	One primary only
Cervix Uteri	5	Married (including common law)	0	57	1	White	0	Female	1	2006	0	Unknown	4	Positive histology	Regional	1	0	No radiation and/or cancer-directed surgery	Not recommended	0	Combination of beam with implants or isotopes	1	Yes	1	Blank(s)		Blank(s)		Blank(s)		Blank(s)		Alive	Alive or dead of other cause	Alive or dead due to cancer	127	Alive	0	1st of 2 or more primaries
Cervix Uteri	5	Divorced	1	40	1	White	0	Female	1	2006	0	Poorly differentiated; Grade III	2	Positive histology	Regional	1	0	No radiation and/or cancer-directed surgery	Not recommended	0	Beam radiation	1	Yes	1	Blank(s)		Blank(s)		Blank(s)		Blank(s)		Cervix Uteri	Dead (attributable to this cancer dx)	Alive or dead due to cancer	35	Dead	1	One primary only
Cervix Uteri	5	Single (never married)	2	71	2	White	0	Female	1	2006	0	Undifferentiated; anaplastic; Grade IV	3	Positive histology	Regional	1	50	Radiation after surgery	Surgery performed	1	Beam radiation	1	Yes	1	Blank(s)		Blank(s)		Blank(s)		Blank(s)		Alive	Alive or dead of other cause	Alive or dead due to cancer	121	Alive	0	One primary only
Cervix Uteri	5	Unknown	3	59	1	Black	1	Female	1	2006	0	Poorly differentiated; Grade III	2	Positive histology	Regional	1	0	Radiation after surgery	Not recommended	0	Combination of beam with implants or isotopes	1	Yes	1	Blank(s)		Blank(s)		Blank(s)		Blank(s)		Cervix Uteri	Dead (attributable to this cancer dx)	Alive or dead due to cancer	15	Dead	1	One primary only
Cervix Uteri	5	Single (never married)	2	82	2	White	0	Female	1	2013	1	Undifferentiated; anaplastic; Grade IV	3	Positive histology	Regional	1	0	No radiation and/or cancer-directed surgery	Not recommended	0	Combination of beam with implants or isotopes	1	Yes	1	No	0	No	0	No	0	No	0	Alive	N/A not first tumor	N/A not first tumor	37	Alive	0	2nd of 2 or more primaries
Cervix Uteri	5	Single (never married)	2	44	1	White	0	Female	1	2007	0	Moderately differentiated; Grade II	1	Positive histology	Localized	0	40	No radiation and/or cancer-directed surgery	Surgery performed	1	None/Unknown	0	No/Unknown	0	Blank(s)		Blank(s)		Blank(s)		Blank(s)		Alive	Alive or dead of other cause	Alive or dead due to cancer	106	Alive	0	1st of 2 or more primaries
Cervix Uteri	5	Married (including common law)	0	59	1	White	0	Female	1	2006	0	Poorly differentiated; Grade III	2	Positive histology	Localized	0	53	No radiation and/or cancer-directed surgery	Surgery performed	1	None/Unknown	0	No/Unknown	0	Blank(s)		Blank(s)		Blank(s)		Blank(s)		Alive	Alive or dead of other cause	Alive or dead due to cancer	120	Alive	0	One primary only
Cervix Uteri	5	Married (including common law)	0	46	1	Asian or Pacific Islander	2	Female	1	2007	0	Moderately differentiated; Grade II	1	Positive histology	Regional	1	40	Radiation after surgery	Surgery performed	1	Beam radiation	1	Yes	1	Blank(s)		Blank(s)		Blank(s)		Blank(s)		Alive	Alive or dead of other cause	Alive or dead due to cancer	115	Alive	0	1st of 2 or more primaries
Cervix Uteri	5	Married (including common law)	0	87	2	White	0	Female	1	2007	0	Unknown	4	Positive histology	Localized	0	0	No radiation and/or cancer-directed surgery	Recommended but not performed, patient refused	0	Beam radiation	1	No/Unknown	0	Blank(s)		Blank(s)		Blank(s)		Blank(s)		Cervix Uteri	Dead (attributable to this cancer dx)	Alive or dead due to cancer	9	Dead	1	One primary only
Cervix Uteri	5	Single (never married)	2	44	1	White	0	Female	1	2007	0	Undifferentiated; anaplastic; Grade IV	3	Positive histology	Distant	2	0	No radiation and/or cancer-directed surgery	Not recommended	0	Beam radiation	1	Yes	1	Blank(s)		Blank(s)		Blank(s)		Blank(s)		Uterus, NOS	Dead (attributable to this cancer dx)	Alive or dead due to cancer	6	Dead	1	One primary only
Cervix Uteri	5	Married (including common law)	0	57	1	White	0	Female	1	2007	0	Poorly differentiated; Grade III	2	Positive histology	Regional	1	0	No radiation and/or cancer-directed surgery	Not recommended	0	Radioactive implants (includes brachytherapy) (1988+)	1	Yes	1	Blank(s)		Blank(s)		Blank(s)		Blank(s)		Cervix Uteri	Dead (attributable to this cancer dx)	Alive or dead due to cancer	12	Dead	1	One primary only
Cervix Uteri	5	Single (never married)	2	63	2	White	0	Female	1	2007	0	Unknown	4	Positive histology	Localized	0	40	No radiation and/or cancer-directed surgery	Surgery performed	1	None/Unknown	0	No/Unknown	0	Blank(s)		Blank(s)		Blank(s)		Blank(s)		Alive	N/A not first tumor	N/A not first tumor	111	Alive	0	2nd of 2 or more primaries
Cervix Uteri	5	Single (never married)	2	59	1	White	0	Female	1	2007	0	Unknown	4	Positive histology	Regional	1	51	Radiation after surgery	Surgery performed	1	Combination of beam with implants or isotopes	1	Yes	1	Blank(s)		Blank(s)		Blank(s)		Blank(s)		Alive	Alive or dead of other cause	Alive or dead due to cancer	109	Alive	0	One primary only
Cervix Uteri	5	Married (including common law)	0	57	1	White	0	Female	1	2008	1	Undifferentiated; anaplastic; Grade IV	3	Positive histology	Regional	1	50	Radiation after surgery	Surgery performed	1	Beam radiation	1	Yes	1	Blank(s)		Blank(s)		Blank(s)		Blank(s)		Cervix Uteri	Dead (attributable to this cancer dx)	Alive or dead due to cancer	98	Dead	1	1st of 2 or more primaries
Cervix Uteri	5	Married (including common law)	0	36	1	White	0	Female	1	2008	1	Unknown	4	Positive histology	Localized	0	62	No radiation and/or cancer-directed surgery	Surgery performed	1	None/Unknown	0	No/Unknown	0	Blank(s)		Blank(s)		Blank(s)		Blank(s)		Alive	Alive or dead of other cause	Alive or dead due to cancer	107	Alive	0	One primary only
Cervix Uteri	5	Married (including common law)	0	52	1	White	0	Female	1	2008	1	Moderately differentiated; Grade II	1	Positive histology	Regional	1	40	Radiation after surgery	Surgery performed	1	Combination of beam with implants or isotopes	1	Yes	1	Blank(s)		Blank(s)		Blank(s)		Blank(s)		Cervix Uteri	Dead (attributable to this cancer dx)	Alive or dead due to cancer	14	Dead	1	One primary only
Cervix Uteri	5	Married (including common law)	0	73	2	White	0	Female	1	2008	1	Poorly differentiated; Grade III	2	Positive histology	Localized	0	29	Radiation after surgery	Surgery performed	1	Beam radiation	1	Yes	1	Blank(s)		Blank(s)		Blank(s)		Blank(s)		Alive	N/A not first tumor	N/A not first tumor	105	Alive	0	2nd of 2 or more primaries
Cervix Uteri	5	Unknown	3	60	1	White	0	Female	1	2008	1	Unknown	4	Positive histology	Localized	0	40	No radiation and/or cancer-directed surgery	Surgery performed	1	None/Unknown	0	Yes	1	Blank(s)		Blank(s)		Blank(s)		Blank(s)		Alive	Alive or dead of other cause	Alive or dead due to cancer	98	Alive	0	One primary only
Cervix Uteri	5	Single (never married)	2	20	0	Asian or Pacific Islander	2	Female	1	2008	1	Poorly differentiated; Grade III	2	Positive histology	Distant	2	53	No radiation and/or cancer-directed surgery	Surgery performed	1	Refused (1988+)	0	Yes	1	Blank(s)		Blank(s)		Blank(s)		Blank(s)		Alive	Alive or dead of other cause	Alive or dead due to cancer	99	Alive	0	One primary only
Cervix Uteri	5	Unknown	3	75	2	White	0	Female	1	2008	1	Moderately differentiated; Grade II	1	Positive histology	Localized	0	62	Radiation after surgery	Surgery performed	1	Radioactive implants (includes brachytherapy) (1988+)	1	No/Unknown	0	Blank(s)		Blank(s)		Blank(s)		Blank(s)		Alive	Alive or dead of other cause	Alive or dead due to cancer	97	Alive	0	1st of 2 or more primaries
Cervix Uteri	5	Single (never married)	2	61	2	White	0	Female	1	2008	1	Poorly differentiated; Grade III	2	Positive histology	Localized	0	40	Radiation after surgery	Surgery performed	1	Beam radiation	1	No/Unknown	0	Blank(s)		Blank(s)		Blank(s)		Blank(s)		Alive	Alive or dead of other cause	Alive or dead due to cancer	93	Alive	0	1st of 2 or more primaries
Cervix Uteri	5	Married (including common law)	0	64	2	White	0	Female	1	2008	1	Undifferentiated; anaplastic; Grade IV	3	Positive histology	Distant	2	40	Radiation after surgery	Surgery performed	1	Radioactive implants (includes brachytherapy) (1988+)	1	Yes	1	Blank(s)		Blank(s)		Blank(s)		Blank(s)		Alive	Alive or dead of other cause	Alive or dead due to cancer	96	Alive	0	One primary only
Cervix Uteri	5	Married (including common law)	0	54	1	White	0	Female	1	2008	1	Unknown	4	Positive histology	Regional	1	0	No radiation and/or cancer-directed surgery	Not recommended	0	Combination of beam with implants or isotopes	1	Yes	1	Blank(s)		Blank(s)		Blank(s)		Blank(s)		Alive	Alive or dead of other cause	Alive or dead due to cancer	96	Alive	0	1st of 2 or more primaries
Cervix Uteri	5	Married (including common law)	0	69	2	White	0	Female	1	2008	1	Poorly differentiated; Grade III	2	Positive histology	Localized	0	51	No radiation and/or cancer-directed surgery	Surgery performed	1	None/Unknown	0	Yes	1	Blank(s)		Blank(s)		Blank(s)		Blank(s)		Alive	Alive or dead of other cause	Alive or dead due to cancer	96	Alive	0	1st of 2 or more primaries
Cervix Uteri	5	Single (never married)	2	6	0	White	0	Female	1	2009	1	Unknown	4	Positive histology	Localized	0	29	No radiation and/or cancer-directed surgery	Surgery performed	1	None/Unknown	0	No/Unknown	0	Blank(s)		Blank(s)		Blank(s)		Blank(s)		Alive	Alive or dead of other cause	Alive or dead due to cancer	58	Alive	0	One primary only
Cervix Uteri	5	Single (never married)	2	57	1	Black	1	Female	1	2009	1	Undifferentiated; anaplastic; Grade IV	3	Positive histology	Distant	2	53	Radiation after surgery	Surgery performed	1	Beam radiation	1	Yes	1	Blank(s)		Blank(s)		Blank(s)		Blank(s)		Uterus, NOS	Dead (attributable to this cancer dx)	Alive or dead due to cancer	25	Dead	1	One primary only
Cervix Uteri	5	Married (including common law)	0	54	1	White	0	Female	1	2009	1	Poorly differentiated; Grade III	2	Positive histology	Regional	1	0	No radiation and/or cancer-directed surgery	Not recommended	0	Combination of beam with implants or isotopes	1	Yes	1	Blank(s)		Blank(s)		Blank(s)		Blank(s)		Septicemia	Alive or dead of other cause	Dead (attributable to causes other than this cancer dx)	50	Dead	1	One primary only
Cervix Uteri	5	Widowed	1	78	2	White	0	Female	1	2009	1	Undifferentiated; anaplastic; Grade IV	3	Positive histology	Distant	2	0	No radiation and/or cancer-directed surgery	Not recommended	0	None/Unknown	0	No/Unknown	0	Blank(s)		Blank(s)		Blank(s)		Blank(s)		Cervix Uteri	Dead (attributable to this cancer dx)	Alive or dead due to cancer	1	Dead	1	One primary only
Cervix Uteri	5	Married (including common law)	0	44	1	White	0	Female	1	2009	1	Poorly differentiated; Grade III	2	Positive histology	Regional	1	0	No radiation and/or cancer-directed surgery	Not recommended	0	Beam radiation	1	Yes	1	Blank(s)		Blank(s)		Blank(s)		Blank(s)		Cervix Uteri	Dead (attributable to this cancer dx)	Alive or dead due to cancer	31	Dead	1	One primary only
Cervix Uteri	5	Single (never married)	2	50	1	White	0	Female	1	2009	1	Moderately differentiated; Grade II	1	Positive histology	Regional	1	0	No radiation and/or cancer-directed surgery	Not recommended	0	Combination of beam with implants or isotopes	1	Yes	1	Blank(s)		Blank(s)		Blank(s)		Blank(s)		Other Infectious and Parasitic Diseases including HIV	Alive or dead of other cause	Dead (attributable to causes other than this cancer dx)	8	Dead	1	One primary only
Cervix Uteri	5	Married (including common law)	0	51	1	White	0	Female	1	2008	1	Poorly differentiated; Grade III	2	Positive histology	Distant	2	40	Radiation after surgery	Surgery performed	1	Beam radiation	1	Yes	1	Blank(s)		Blank(s)		Blank(s)		Blank(s)		Corpus Uteri	Dead (attributable to this cancer dx)	Alive or dead due to cancer	29	Dead	1	One primary only
Cervix Uteri	5	Married (including common law)	0	28	0	White	0	Female	1	2009	1	Unknown	4	Positive histology	Distant	2	0	No radiation and/or cancer-directed surgery	Not recommended	0	Beam radiation	1	Yes	1	Blank(s)		Blank(s)		Blank(s)		Blank(s)		Cervix Uteri	Dead (attributable to this cancer dx)	Alive or dead due to cancer	6	Dead	1	One primary only
Cervix Uteri	5	Married (including common law)	0	47	1	Asian or Pacific Islander	2	Female	1	2009	1	Poorly differentiated; Grade III	2	Positive histology	Regional	1	40	Radiation after surgery	Surgery performed	1	Combination of beam with implants or isotopes	1	Yes	1	Blank(s)		Blank(s)		Blank(s)		Blank(s)		Cervix Uteri	Dead (attributable to this cancer dx)	Alive or dead due to cancer	36	Dead	1	One primary only
Cervix Uteri	5	Married (including common law)	0	53	1	White	0	Female	1	2010	1	Unknown	4	Positive histology	Regional	1	0	Radiation prior to surgery	Not recommended	0	Beam radiation	1	Yes	1	No	0	No	0	No	0	No	0	Cervix Uteri	Dead (attributable to this cancer dx)	Alive or dead due to cancer	6	Dead	1	One primary only
Cervix Uteri	5	Single (never married)	2	25	0	White	0	Female	1	2011	1	Poorly differentiated; Grade III	2	Positive histology	Regional	1	0	No radiation and/or cancer-directed surgery	Not recommended	0	Combination of beam with implants or isotopes	1	Yes	1	No	0	No	0	No	0	No	0	Alive	Alive or dead of other cause	Alive or dead due to cancer	53	Alive	0	One primary only
Cervix Uteri	5	Divorced	1	65	2	White	0	Female	1	2011	1	Unknown	4	Positive histology	Regional	1	0	No radiation and/or cancer-directed surgery	Not recommended	0	Beam radiation	1	No/Unknown	0	No	0	No	0	No	0	No	0	Cervix Uteri	Dead (attributable to this cancer dx)	Alive or dead due to cancer	6	Dead	1	One primary only
Cervix Uteri	5	Married (including common law)	0	76	2	White	0	Female	1	2015	1	Moderately differentiated; Grade II	1	Positive histology	Unknown/unstaged	3	40	Radiation after surgery	Surgery performed	1	Beam radiation	1	No/Unknown	0	No	0	No	0	No	0	No	0	Alive	N/A not first tumor	N/A not first tumor	15	Alive	0	2nd of 2 or more primaries
Cervix Uteri	5	Widowed	1	51	1	Asian or Pacific Islander	2	Female	1	2011	1	Unknown	4	Positive histology	Distant	2	0	No radiation and/or cancer-directed surgery	Not recommended	0	Combination of beam with implants or isotopes	1	No/Unknown	0	No	0	No	0	No	0	Yes	1	Cervix Uteri	Dead (attributable to this cancer dx)	Alive or dead due to cancer	17	Dead	1	One primary only
Cervix Uteri	5	Unknown	3	34	1	White	0	Female	1	2011	1	Moderately differentiated; Grade II	1	Positive histology	Regional	1	0	No radiation and/or cancer-directed surgery	Not recommended	0	Beam radiation	1	Yes	1	No	0	No	0	No	0	No	0	Uterus, NOS	Dead (attributable to this cancer dx)	Alive or dead due to cancer	41	Dead	1	One primary only
Cervix Uteri	5	Single (never married)	2	13	0	White	0	Female	1	2010	1	Unknown	4	Positive histology	Regional	1	0	No radiation and/or cancer-directed surgery	Not recommended	0	Beam radiation	1	Yes	1	No	0	No	0	No	0	No	0	Alive	Alive or dead of other cause	Alive or dead due to cancer	21	Alive	0	One primary only
Cervix Uteri	5	Single (never married)	2	70	2	White	0	Female	1	2014	1	Undifferentiated; anaplastic; Grade IV	3	Positive histology	Localized	0	53	No radiation and/or cancer-directed surgery	Surgery performed	1	None/Unknown	0	No/Unknown	0	No	0	No	0	No	0	No	0	Colon excluding Rectum	N/A not first tumor	N/A not first tumor	9	Dead	1	2nd of 2 or more primaries
Cervix Uteri	5	Married (including common law)	0	64	2	White	0	Female	1	2012	1	Poorly differentiated; Grade III	2	Positive histology	Localized	0	40	Radiation after surgery	Surgery performed	1	Combination of beam with implants or isotopes	1	No/Unknown	0	No	0	No	0	No	0	No	0	Breast	Alive or dead of other cause	Dead (attributable to causes other than this cancer dx)	57	Dead	1	1st of 2 or more primaries
Cervix Uteri	5	Divorced	1	56	1	Asian or Pacific Islander	2	Female	1	2012	1	Poorly differentiated; Grade III	2	Positive histology	Regional	1	40	Radiation after surgery	Surgery performed	1	Radioactive implants (includes brachytherapy) (1988+)	1	No/Unknown	0	No	0	No	0	No	0	No	0	Alive	Alive or dead of other cause	Alive or dead due to cancer	31	Alive	0	One primary only
Cervix Uteri	5	Married (including common law)	0	49	1	White	0	Female	1	2011	1	Undifferentiated; anaplastic; Grade IV	3	Positive histology	Unknown/unstaged	3	0	No radiation and/or cancer-directed surgery	Recommended but not performed, unknown reason	0	Radioactive implants (includes brachytherapy) (1988+)	1	Yes	1	Unknown	2	Unknown	2	Unknown	2	Unknown	2	Alive	Alive or dead of other cause	Alive or dead due to cancer	63	Alive	0	One primary only
Cervix Uteri	5	Unknown	3	53	1	White	0	Female	1	2012	1	Unknown	4	Positive histology	Regional	1	0	No radiation and/or cancer-directed surgery	Not recommended	0	Combination of beam with implants or isotopes	1	Yes	1	No	0	No	0	No	0	No	0	Cervix Uteri	Dead (attributable to this cancer dx)	Alive or dead due to cancer	16	Dead	1	One primary only
Cervix Uteri	5	Divorced	1	62	2	Asian or Pacific Islander	2	Female	1	2011	1	Unknown	4	Positive histology	Distant	2	0	No radiation and/or cancer-directed surgery	Not recommended	0	None/Unknown	0	No/Unknown	0	No	0	No	0	No	0	No	0	Miscellaneous Malignant Cancer	Dead (attributable to this cancer dx)	Alive or dead due to cancer	0	Dead	1	One primary only
Cervix Uteri	5	Single (never married)	2	53	1	White	0	Female	1	2012	1	Unknown	4	Positive histology	Localized	0	40	No radiation and/or cancer-directed surgery	Surgery performed	1	None/Unknown	0	No/Unknown	0	No	0	No	0	No	0	No	0	Alive	Alive or dead of other cause	Alive or dead due to cancer	50	Alive	0	One primary only
Cervix Uteri	5	Married (including common law)	0	62	2	White	0	Female	1	2013	1	Moderately differentiated; Grade II	1	Positive histology	Localized	0	40	Radiation after surgery	Surgery performed	1	Combination of beam with implants or isotopes	1	Yes	1	No	0	No	0	No	0	No	0	Alive	Alive or dead of other cause	Alive or dead due to cancer	47	Alive	0	1st of 2 or more primaries
Cervix Uteri	5	Single (never married)	2	17	0	White	0	Female	1	2012	1	Poorly differentiated; Grade III	2	Positive histology	Distant	2	53	No radiation and/or cancer-directed surgery	Surgery performed	1	None/Unknown	0	Yes	1	No	0	No	0	No	0	No	0	Cervix Uteri	Dead (attributable to this cancer dx)	Alive or dead due to cancer	24	Dead	1	One primary only
Cervix Uteri	5	Single (never married)	2	42	1	Asian or Pacific Islander	2	Female	1	2013	1	Undifferentiated; anaplastic; Grade IV	3	Positive histology	Regional	1	0	No radiation and/or cancer-directed surgery	Not recommended	0	Combination of beam with implants or isotopes	1	Yes	1	No	0	No	0	No	0	No	0	Cervix Uteri	Dead (attributable to this cancer dx)	Alive or dead due to cancer	14	Dead	1	One primary only
Cervix Uteri	5	Divorced	1	60	1	White	0	Female	1	2012	1	Unknown	4	Positive histology	Regional	1	0	No radiation and/or cancer-directed surgery	Not recommended	0	Combination of beam with implants or isotopes	1	Yes	1	No	0	No	0	No	0	No	0	Alive	Alive or dead of other cause	Alive or dead due to cancer	51	Alive	0	One primary only
Cervix Uteri	5	Married (including common law)	0	57	1	White	0	Female	1	2013	1	Undifferentiated; anaplastic; Grade IV	3	Positive histology	Localized	0	53	No radiation and/or cancer-directed surgery	Surgery performed	1	None/Unknown	0	Yes	1	No	0	No	0	No	0	No	0	Alive	Alive or dead of other cause	Alive or dead due to cancer	43	Alive	0	One primary only
Cervix Uteri	5	Married (including common law)	0	36	1	White	0	Female	1	2012	1	Unknown	4	Positive histology	Regional	1	40	No radiation and/or cancer-directed surgery	Surgery performed	1	None/Unknown	0	No/Unknown	0	No	0	No	0	No	0	No	0	Ovary	Dead (attributable to this cancer dx)	Alive or dead due to cancer	15	Dead	1	One primary only
Cervix Uteri	5	Married (including common law)	0	61	2	White	0	Female	1	2013	1	Poorly differentiated; Grade III	2	Positive histology	Regional	1	53	No radiation and/or cancer-directed surgery	Surgery performed	1	None/Unknown	0	Yes	1	No	0	No	0	No	0	No	0	Alive	Alive or dead of other cause	Alive or dead due to cancer	40	Alive	0	One primary only
Cervix Uteri	5	Married (including common law)	0	69	2	White	0	Female	1	2013	1	Undifferentiated; anaplastic; Grade IV	3	Positive histology	Regional	1	40	Radiation after surgery	Surgery performed	1	Radioactive implants (includes brachytherapy) (1988+)	1	Yes	1	No	0	No	0	No	0	No	0	Alive	Alive or dead of other cause	Alive or dead due to cancer	31	Alive	0	One primary only
Cervix Uteri	5	Divorced	1	69	2	White	0	Female	1	2014	1	Poorly differentiated; Grade III	2	Positive histology	Distant	2	0	No radiation and/or cancer-directed surgery	Not recommended	0	Combination of beam with implants or isotopes	1	Yes	1	No	0	No	0	No	0	Yes	1	Cervix Uteri	Dead (attributable to this cancer dx)	Alive or dead due to cancer	13	Dead	1	One primary only
Cervix Uteri	5	Divorced	1	76	2	White	0	Female	1	2014	1	Moderately differentiated; Grade II	1	Positive histology	Regional	1	0	No radiation and/or cancer-directed surgery	Not recommended	0	Radioactive implants (includes brachytherapy) (1988+)	1	Yes	1	No	0	No	0	No	0	No	0	Cervix Uteri	Dead (attributable to this cancer dx)	Alive or dead due to cancer	6	Dead	1	One primary only
Cervix Uteri	5	Unknown	3	48	1	White	0	Female	1	2012	1	Unknown	4	Positive histology	Unknown/unstaged	3	0	No radiation and/or cancer-directed surgery	Not recommended	0	None/Unknown	0	No/Unknown	0	Unknown	2	Unknown	2	Unknown	2	Unknown	2	Alive	Alive or dead of other cause	Alive or dead due to cancer	37	Alive	0	One primary only
Cervix Uteri	5	Single (never married)	2	24	0	White	0	Female	1	2014	1	Undifferentiated; anaplastic; Grade IV	3	Positive histology	Regional	1	40	Radiation after surgery	Surgery performed	1	Combination of beam with implants or isotopes	1	Yes	1	No	0	No	0	No	0	No	0	Alive	Alive or dead of other cause	Alive or dead due to cancer	32	Alive	0	One primary only
Cervix Uteri	5	Widowed	1	60	1	Asian or Pacific Islander	2	Female	1	2014	1	Undifferentiated; anaplastic; Grade IV	3	Positive histology	Regional	1	0	No radiation and/or cancer-directed surgery	Not recommended	0	Refused (1988+)	0	No/Unknown	0	No	0	No	0	No	0	No	0	Cervix Uteri	Dead (attributable to this cancer dx)	Alive or dead due to cancer	10	Dead	1	One primary only
Cervix Uteri	5	Single (never married)	2	52	1	White	0	Female	1	2014	1	Moderately differentiated; Grade II	1	Positive histology	Localized	0	40	No radiation and/or cancer-directed surgery	Surgery performed	1	None/Unknown	0	No/Unknown	0	No	0	No	0	No	0	No	0	Alive	Alive or dead of other cause	Alive or dead due to cancer	35	Alive	0	1st of 2 or more primaries
Cervix Uteri	5	Single (never married)	2	42	1	White	0	Female	1	2014	1	Poorly differentiated; Grade III	2	Positive histology	Regional	1	51	Radiation after surgery	Surgery performed	1	Beam radiation	1	Yes	1	No	0	No	0	No	0	No	0	Alive	Alive or dead of other cause	Alive or dead due to cancer	33	Alive	0	1st of 2 or more primaries
Cervix Uteri	5	Married (including common law)	0	55	1	White	0	Female	1	2014	1	Unknown	4	Positive histology	Localized	0	40	No radiation and/or cancer-directed surgery	Surgery performed	1	None/Unknown	0	No/Unknown	0	No	0	No	0	No	0	No	0	Alive	Alive or dead of other cause	Alive or dead due to cancer	19	Alive	0	One primary only
Cervix Uteri	5	Married (including common law)	0	59	1	White	0	Female	1	2014	1	Poorly differentiated; Grade III	2	Positive histology	Regional	1	0	No radiation and/or cancer-directed surgery	Not recommended	0	Beam radiation	1	Yes	1	No	0	No	0	No	0	No	0	Alive	Alive or dead of other cause	Alive or dead due to cancer	27	Alive	0	One primary only
Cervix Uteri	5	Married (including common law)	0	53	1	White	0	Female	1	2014	1	Unknown	4	Positive histology	Regional	1	51	Radiation after surgery	Surgery performed	1	Beam radiation	1	Yes	1	No	0	No	0	No	0	No	0	Alive	Alive or dead of other cause	Alive or dead due to cancer	19	Alive	0	One primary only
Cervix Uteri	5	Married (including common law)	0	49	1	White	0	Female	1	2014	1	Poorly differentiated; Grade III	2	Positive histology	Distant	2	0	No radiation and/or cancer-directed surgery	Not recommended	0	None/Unknown	0	Yes	1	No	0	No	0	Yes	1	No	0	Cervix Uteri	Dead (attributable to this cancer dx)	Alive or dead due to cancer	8	Dead	1	One primary only
Cervix Uteri	5	Married (including common law)	0	61	2	Asian or Pacific Islander	2	Female	1	2015	1	Moderately differentiated; Grade II	1	Positive histology	Localized	0	53	Radiation after surgery	Surgery performed	1	Beam radiation	1	No/Unknown	0	No	0	No	0	No	0	No	0	Alive	Alive or dead of other cause	Alive or dead due to cancer	23	Alive	0	1st of 2 or more primaries
Cervix Uteri	5	Widowed	1	83	2	White	0	Female	1	2015	1	Poorly differentiated; Grade III	2	Positive histology	Regional	1	50	Radiation after surgery	Surgery performed	1	Beam radiation	1	Yes	1	No	0	No	0	No	0	No	0	Alive	Alive or dead of other cause	Alive or dead due to cancer	19	Alive	0	One primary only
Cervix Uteri	5	Divorced	1	38	1	White	0	Female	1	2015	1	Poorly differentiated; Grade III	2	Positive histology	Distant	2	51	No radiation and/or cancer-directed surgery	Surgery performed	1	None/Unknown	0	Yes	1	No	0	No	0	Yes	1	Yes	1	Ovary	Dead (attributable to this cancer dx)	Alive or dead due to cancer	15	Dead	1	One primary only
Cervix Uteri	5	Married (including common law)	0	68	2	White	0	Female	1	2015	1	Undifferentiated; anaplastic; Grade IV	3	Positive histology	Localized	0	40	No radiation and/or cancer-directed surgery	Surgery performed	1	None/Unknown	0	No/Unknown	0	No	0	No	0	No	0	No	0	Alive	Alive or dead of other cause	Alive or dead due to cancer	19	Alive	0	1st of 2 or more primaries
Cervix Uteri	5	Married (including common law)	0	82	2	White	0	Female	1	2016	1	Moderately differentiated; Grade II	1	Positive histology	Localized	0	62	No radiation and/or cancer-directed surgery	Surgery performed	1	None/Unknown	0	No/Unknown	0	No	0	No	0	No	0	No	0	Alive	Alive or dead of other cause	Alive or dead due to cancer	4	Alive	0	One primary only
Cervix Uteri	5	Married (including common law)	0	60	1	White	0	Female	1	2016	1	Poorly differentiated; Grade III	2	Positive histology	Localized	0	40	Radiation after surgery	Surgery performed	1	Beam radiation	1	Yes	1	No	0	No	0	No	0	No	0	Alive	Alive or dead of other cause	Alive or dead due to cancer	4	Alive	0	One primary only
Cervix Uteri	5	Single (never married)	2	78	2	Black	1	Female	1	2016	1	Unknown	4	Positive histology	Regional	1	0	No radiation and/or cancer-directed surgery	Not recommended, contraindicated due to other cond; autopsy only (1973-2002)	0	Beam radiation	1	Yes	1	No	0	No	0	No	0	No	0	Alive	Alive or dead of other cause	Alive or dead due to cancer	1	Alive	0	One primary only
Cervix Uteri	5	Single (never married)	2	59	1	Black	1	Female	1	2016	1	Unknown	4	Positive histology	Localized	0	27	Radiation after surgery	Surgery performed	1	Combination of beam with implants or isotopes	1	Yes	1	No	0	No	0	No	0	No	0	Alive	Alive or dead of other cause	Alive or dead due to cancer	3	Alive	0	One primary only
Cervix Uteri	5	Married (including common law)	0	62	2	White	0	Female	1	2016	1	Unknown	4	Positive histology	Regional	1	90	Intraoperative radiation	Surgery performed	1	Combination of beam with implants or isotopes	1	Yes	1	No	0	No	0	No	0	No	0	Alive	Alive or dead of other cause	Alive or dead due to cancer	1	Alive	0	One primary only
Cervix Uteri	5	Widowed	1	78	2	White	0	Female	1	2006	0	Poorly differentiated; Grade III	2	Positive histology	Regional	1	0	No radiation and/or cancer-directed surgery	Not recommended	0	Beam radiation	1	Yes	1	Blank(s)		Blank(s)		Blank(s)		Blank(s)		Diseases of Heart	N/A not first tumor	N/A not first tumor	3	Dead	1	2nd of 2 or more primaries
Cervix Uteri	5	Unknown	3	36	1	White	0	Female	1	2000	0	Unknown	4	Positive histology	Localized	0	30	No radiation and/or cancer-directed surgery	Surgery performed	1	None/Unknown	0	No/Unknown	0	Blank(s)		Blank(s)		Blank(s)		Blank(s)		Alive	Alive or dead of other cause	Alive or dead due to cancer	202	Alive	0	1st of 2 or more primaries
Cervix Uteri	5	Married (including common law)	0	74	2	White	0	Female	1	2007	0	Poorly differentiated; Grade III	2	Positive histology	Localized	0	40	Radiation after surgery	Surgery performed	1	Beam radiation	1	No/Unknown	0	Blank(s)		Blank(s)		Blank(s)		Blank(s)		Diseases of Heart	N/A not first tumor	N/A not first tumor	28	Dead	1	2nd of 2 or more primaries
Cervix Uteri	5	Married (including common law)	0	41	1	White	0	Female	1	2005	0	Unknown	4	Positive histology	Localized	0	50	No radiation and/or cancer-directed surgery	Surgery performed	1	None/Unknown	0	No/Unknown	0	Blank(s)		Blank(s)		Blank(s)		Blank(s)		Alive	Alive or dead of other cause	Alive or dead due to cancer	143	Alive	0	One primary only
Cervix Uteri	5	Married (including common law)	0	70	2	Black	1	Female	1	2005	0	Poorly differentiated; Grade III	2	Positive histology	Localized	0	40	Radiation after surgery	Surgery performed	1	Combination of beam with implants or isotopes	1	Yes	1	Blank(s)		Blank(s)		Blank(s)		Blank(s)		Cerebrovascular Diseases	N/A not first tumor	N/A not first tumor	109	Dead	1	2nd of 2 or more primaries
Cervix Uteri	5	Married (including common law)	0	56	1	White	0	Female	1	2005	0	Poorly differentiated; Grade III	2	Positive histology	Regional	1	53	No radiation and/or cancer-directed surgery	Surgery performed	1	None/Unknown	0	No/Unknown	0	Blank(s)		Blank(s)		Blank(s)		Blank(s)		Alive	Alive or dead of other cause	Alive or dead due to cancer	125	Alive	0	One primary only
Cervix Uteri	5	Single (never married)	2	35	1	White	0	Female	1	2006	0	Poorly differentiated; Grade III	2	Positive histology	Localized	0	50	Radiation before and after surgery	Surgery performed	1	Combination of beam with implants or isotopes	1	Yes	1	Blank(s)		Blank(s)		Blank(s)		Blank(s)		Alive	Alive or dead of other cause	Alive or dead due to cancer	131	Alive	0	One primary only
Cervix Uteri	5	Married (including common law)	0	52	1	White	0	Female	1	2006	0	Poorly differentiated; Grade III	2	Positive histology	Regional	1	71	No radiation and/or cancer-directed surgery	Surgery performed	1	None/Unknown	0	No/Unknown	0	Blank(s)		Blank(s)		Blank(s)		Blank(s)		Other Female Genital Organs	N/A not first tumor	N/A not first tumor	30	Dead	1	2nd of 2 or more primaries
Cervix Uteri	5	Widowed	1	74	2	White	0	Female	1	2006	0	Undifferentiated; anaplastic; Grade IV	3	Positive histology	Localized	0	40	No radiation and/or cancer-directed surgery	Surgery performed	1	None/Unknown	0	No/Unknown	0	Blank(s)		Blank(s)		Blank(s)		Blank(s)		Alive	Alive or dead of other cause	Alive or dead due to cancer	124	Alive	0	One primary only
Cervix Uteri	5	Widowed	1	67	2	White	0	Female	1	2007	0	Undifferentiated; anaplastic; Grade IV	3	Positive histology	Localized	0	21	Radiation after surgery	Surgery performed	1	Combination of beam with implants or isotopes	1	No/Unknown	0	Blank(s)		Blank(s)		Blank(s)		Blank(s)		Cervix Uteri	Dead (attributable to this cancer dx)	Alive or dead due to cancer	19	Dead	1	One primary only
Cervix Uteri	5	Single (never married)	2	21	0	Black	1	Female	1	2008	1	Poorly differentiated; Grade III	2	Positive histology	Localized	0	40	Radiation after surgery	Surgery performed	1	Combination of beam with implants or isotopes	1	Yes	1	Blank(s)		Blank(s)		Blank(s)		Blank(s)		Alive	Alive or dead of other cause	Alive or dead due to cancer	107	Alive	0	One primary only
Cervix Uteri	5	Single (never married)	2	66	2	Black	1	Female	1	2009	1	Undifferentiated; anaplastic; Grade IV	3	Positive histology	Distant	2	40	No radiation and/or cancer-directed surgery	Surgery performed	1	None/Unknown	0	Yes	1	Blank(s)		Blank(s)		Blank(s)		Blank(s)		Cervix Uteri	Dead (attributable to this cancer dx)	Alive or dead due to cancer	24	Dead	1	One primary only
Cervix Uteri	5	Married (including common law)	0	33	1	Black	1	Female	1	2009	1	Undifferentiated; anaplastic; Grade IV	3	Positive histology	Localized	0	26	Radiation after surgery	Surgery performed	1	Combination of beam with implants or isotopes	1	Yes	1	Blank(s)		Blank(s)		Blank(s)		Blank(s)		Alive	Alive or dead of other cause	Alive or dead due to cancer	84	Alive	0	One primary only
Cervix Uteri	5	Single (never married)	2	20	0	White	0	Female	1	2010	1	Undifferentiated; anaplastic; Grade IV	3	Positive histology	Regional	1	40	Radiation prior to surgery	Surgery performed	1	Combination of beam with implants or isotopes	1	Yes	1	No	0	No	0	No	0	No	0	Alive	Alive or dead of other cause	Alive or dead due to cancer	78	Alive	0	One primary only
Cervix Uteri	5	Divorced	1	58	1	White	0	Female	1	2011	1	Undifferentiated; anaplastic; Grade IV	3	Positive histology	Localized	0	0	No radiation and/or cancer-directed surgery	Not recommended	0	Combination of beam with implants or isotopes	1	Yes	1	No	0	No	0	No	0	No	0	Alive	Alive or dead of other cause	Alive or dead due to cancer	65	Alive	0	One primary only
Cervix Uteri	5	Married (including common law)	0	52	1	White	0	Female	1	2011	1	Unknown	4	Positive histology	Regional	1	0	No radiation and/or cancer-directed surgery	Not recommended	0	Combination of beam with implants or isotopes	1	Yes	1	No	0	No	0	No	0	No	0	Alive	Alive or dead of other cause	Alive or dead due to cancer	63	Alive	0	One primary only
Cervix Uteri	5	Single (never married)	2	20	0	White	0	Female	1	2012	1	Undifferentiated; anaplastic; Grade IV	3	Positive histology	Localized	0	53	Radiation after surgery	Surgery performed	1	Beam radiation	1	Yes	1	No	0	No	0	No	0	No	0	Alive	Alive or dead of other cause	Alive or dead due to cancer	57	Alive	0	One primary only
Cervix Uteri	5	Single (never married)	2	44	1	White	0	Female	1	2012	1	Undifferentiated; anaplastic; Grade IV	3	Positive histology	Regional	1	53	No radiation and/or cancer-directed surgery	Surgery performed	1	None/Unknown	0	No/Unknown	0	No	0	No	0	No	0	No	0	Alive	Alive or dead of other cause	Alive or dead due to cancer	53	Alive	0	One primary only
Cervix Uteri	5	Widowed	1	70	2	White	0	Female	1	2012	1	Unknown	4	Positive histology	Distant	2	0	No radiation and/or cancer-directed surgery	Not recommended	0	Beam radiation	1	Yes	1	No	0	Yes	1	No	0	No	0	Miscellaneous Malignant Cancer	Dead (attributable to this cancer dx)	Alive or dead due to cancer	12	Dead	1	One primary only
Cervix Uteri	5	Married (including common law)	0	63	2	White	0	Female	1	2014	1	Undifferentiated; anaplastic; Grade IV	3	Positive histology	Localized	0	40	Radiation after surgery	Surgery performed	1	Combination of beam with implants or isotopes	1	Yes	1	No	0	No	0	No	0	No	0	Alive	Alive or dead of other cause	Alive or dead due to cancer	25	Alive	0	One primary only
Cervix Uteri	5	Divorced	1	54	1	White	0	Female	1	2015	1	Undifferentiated; anaplastic; Grade IV	3	Positive histology	Regional	1	0	No radiation and/or cancer-directed surgery	Not recommended	0	Combination of beam with implants or isotopes	1	Yes	1	No	0	No	0	No	0	No	0	Diseases of Heart	Alive or dead of other cause	Dead (attributable to causes other than this cancer dx)	3	Dead	1	One primary only
Cervix Uteri	5	Married (including common law)	0	73	2	White	0	Female	1	2015	1	Poorly differentiated; Grade III	2	Positive histology	Localized	0	40	Radiation after surgery	Surgery performed	1	Beam radiation	1	No/Unknown	0	No	0	No	0	No	0	No	0	Alive	Alive or dead of other cause	Alive or dead due to cancer	12	Alive	0	One primary only
Cervix Uteri	5	Married (including common law)	0	44	1	White	0	Female	1	2016	1	Poorly differentiated; Grade III	2	Positive histology	Localized	0	0	No radiation and/or cancer-directed surgery	Not recommended	0	Combination of beam with implants or isotopes	1	Yes	1	No	0	No	0	No	0	No	0	Alive	Alive or dead of other cause	Alive or dead due to cancer	4	Alive	0	One primary only
Cervix Uteri	5	Married (including common law)	0	75	2	White	0	Female	1	2016	1	Poorly differentiated; Grade III	2	Positive histology	Localized	0	40	No radiation and/or cancer-directed surgery	Surgery performed	1	None/Unknown	0	No/Unknown	0	No	0	No	0	No	0	No	0	Alive	N/A not first tumor	N/A not first tumor	7	Alive	0	2nd of 2 or more primaries
Cervix Uteri	5	Married (including common law)	0	58	1	White	0	Female	1	2001	0	Unknown	4	Positive histology	Localized	0	10	Radiation before and after surgery	Surgery performed	1	Combination of beam with implants or isotopes	1	No/Unknown	0	Blank(s)		Blank(s)		Blank(s)		Blank(s)		Alive	Alive or dead of other cause	Alive or dead due to cancer	180	Alive	0	1st of 2 or more primaries
Cervix Uteri	5	Single (never married)	2	38	1	White	0	Female	1	2003	0	Poorly differentiated; Grade III	2	Positive histology	Regional	1	53	Radiation after surgery	Surgery performed	1	Beam radiation	1	Yes	1	Blank(s)		Blank(s)		Blank(s)		Blank(s)		Alive	Alive or dead of other cause	Alive or dead due to cancer	53	Alive	0	One primary only
Cervix Uteri	5	Married (including common law)	0	62	2	Black	1	Female	1	2004	0	Unknown	4	Positive histology	Regional	1	26	Radiation after surgery	Surgery performed	1	Beam radiation	1	No/Unknown	0	Blank(s)		Blank(s)		Blank(s)		Blank(s)		Alive	Alive or dead of other cause	Alive or dead due to cancer	148	Alive	0	One primary only
Cervix Uteri	5	Single (never married)	2	50	1	White	0	Female	1	2004	0	Unknown	4	Positive histology	Regional	1	0	No radiation and/or cancer-directed surgery	Not recommended	0	Beam radiation	1	Yes	1	Blank(s)		Blank(s)		Blank(s)		Blank(s)		Miscellaneous Malignant Cancer	Dead (attributable to this cancer dx)	Alive or dead due to cancer	4	Dead	1	One primary only
Cervix Uteri	5	Single (never married)	2	39	1	White	0	Female	1	2007	0	Unknown	4	Positive histology	Regional	1	0	No radiation and/or cancer-directed surgery	Not recommended	0	Beam radiation	1	Yes	1	Blank(s)		Blank(s)		Blank(s)		Blank(s)		Cervix Uteri	Dead (attributable to this cancer dx)	Alive or dead due to cancer	8	Dead	1	One primary only
Cervix Uteri	5	Married (including common law)	0	52	1	White	0	Female	1	2006	0	Unknown	4	Positive histology	Regional	1	0	Radiation after surgery	Recommended but not performed, unknown reason	0	Beam radiation	1	No/Unknown	0	Blank(s)		Blank(s)		Blank(s)		Blank(s)		Cervix Uteri	Dead (attributable to this cancer dx)	Alive or dead due to cancer	1	Dead	1	One primary only
Cervix Uteri	5	Married (including common law)	0	38	1	White	0	Female	1	2006	0	Unknown	4	Positive histology	Regional	1	0	No radiation and/or cancer-directed surgery	Not recommended	0	Combination of beam with implants or isotopes	1	Yes	1	Blank(s)		Blank(s)		Blank(s)		Blank(s)		Cervix Uteri	Dead (attributable to this cancer dx)	Alive or dead due to cancer	15	Dead	1	One primary only
Cervix Uteri	5	Married (including common law)	0	61	2	Black	1	Female	1	2003	0	Poorly differentiated; Grade III	2	Positive histology	Regional	1	40	No radiation and/or cancer-directed surgery	Surgery performed	1	None/Unknown	0	No/Unknown	0	Blank(s)		Blank(s)		Blank(s)		Blank(s)		Diseases of Heart	Alive or dead of other cause	Dead (attributable to causes other than this cancer dx)	61	Dead	1	One primary only
Cervix Uteri	5	Single (never married)	2	72	2	Black	1	Female	1	2010	1	Poorly differentiated; Grade III	2	Positive histology	Regional	1	40	Radiation after surgery	Surgery performed	1	Beam radiation	1	No/Unknown	0	No	0	No	0	No	0	No	0	Uterus, NOS	N/A not first tumor	N/A not first tumor	45	Dead	1	2nd of 2 or more primaries
Cervix Uteri	5	Widowed	1	67	2	White	0	Female	1	2015	1	Unknown	4	Positive histology	Regional	1	0	No radiation and/or cancer-directed surgery	Not recommended	0	Beam radiation	1	Yes	1	No	0	No	0	No	0	No	0	Alive	N/A not first tumor	N/A not first tumor	16	Alive	0	2nd of 2 or more primaries
Cervix Uteri	5	Married (including common law)	0	69	2	White	0	Female	1	2000	0	Poorly differentiated; Grade III	2	Positive histology	Localized	0	0	No radiation and/or cancer-directed surgery	Not recommended	0	None/Unknown	0	No/Unknown	0	Blank(s)		Blank(s)		Blank(s)		Blank(s)		Other Female Genital Organs	Dead (attributable to this cancer dx)	Alive or dead due to cancer	29	Dead	1	One primary only
Cervix Uteri	5	Widowed	1	79	2	White	0	Female	1	2012	1	Poorly differentiated; Grade III	2	Positive histology	Distant	2	0	No radiation and/or cancer-directed surgery	Not recommended	0	Combination of beam with implants or isotopes	1	Yes	1	No	0	No	0	No	0	Yes	1	Cervix Uteri	Dead (attributable to this cancer dx)	Alive or dead due to cancer	7	Dead	1	One primary only
Cervix Uteri	5	Married (including common law)	0	50	1	White	0	Female	1	2004	0	Poorly differentiated; Grade III	2	Positive histology	Regional	1	52	No radiation and/or cancer-directed surgery	Surgery performed	1	None/Unknown	0	No/Unknown	0	Blank(s)		Blank(s)		Blank(s)		Blank(s)		Cervix Uteri	Dead (attributable to this cancer dx)	Alive or dead due to cancer	8	Dead	1	One primary only
Cervix Uteri	5	Married (including common law)	0	55	1	White	0	Female	1	2008	1	Undifferentiated; anaplastic; Grade IV	3	Positive histology	Regional	1	40	Radiation before and after surgery	Surgery performed	1	Beam radiation	1	Yes	1	Blank(s)		Blank(s)		Blank(s)		Blank(s)		Cervix Uteri	Dead (attributable to this cancer dx)	Alive or dead due to cancer	16	Dead	1	One primary only
Cervix Uteri	5	Married (including common law)	0	58	1	White	0	Female	1	2008	1	Poorly differentiated; Grade III	2	Positive histology	Regional	1	53	Radiation after surgery	Surgery performed	1	Radioactive implants (includes brachytherapy) (1988+)	1	Yes	1	Blank(s)		Blank(s)		Blank(s)		Blank(s)		Alive	Alive or dead of other cause	Alive or dead due to cancer	107	Alive	0	One primary only
Cervix Uteri	5	Single (never married)	2	33	1	White	0	Female	1	2008	1	Poorly differentiated; Grade III	2	Positive histology	Localized	0	50	Radiation after surgery	Surgery performed	1	Combination of beam with implants or isotopes	1	Yes	1	Blank(s)		Blank(s)		Blank(s)		Blank(s)		Alive	Alive or dead of other cause	Alive or dead due to cancer	106	Alive	0	One primary only
Cervix Uteri	5	Married (including common law)	0	72	2	White	0	Female	1	2011	1	Poorly differentiated; Grade III	2	Positive histology	Regional	1	40	Radiation after surgery	Surgery performed	1	Radioactive implants (includes brachytherapy) (1988+)	1	Yes	1	No	0	No	0	No	0	No	0	Diseases of Heart	Alive or dead of other cause	Dead (attributable to causes other than this cancer dx)	19	Dead	1	One primary only
Cervix Uteri	5	Married (including common law)	0	77	2	White	0	Female	1	2013	1	Poorly differentiated; Grade III	2	Positive histology	Localized	0	40	No radiation and/or cancer-directed surgery	Surgery performed	1	None/Unknown	0	No/Unknown	0	No	0	No	0	No	0	No	0	Uterus, NOS	Dead (attributable to this cancer dx)	Alive or dead due to cancer	43	Dead	1	One primary only
Cervix Uteri	5	Widowed	1	69	2	White	0	Female	1	2013	1	Unknown	4	Positive histology	Regional	1	0	No radiation and/or cancer-directed surgery	Recommended, unknown if performed	0	None/Unknown	0	Yes	1	No	0	No	0	No	0	No	0	Cervix Uteri	N/A not first tumor	N/A not first tumor	12	Dead	1	2nd of 2 or more primaries
Cervix Uteri	5	Single (never married)	2	44	1	White	0	Female	1	2014	1	Unknown	4	Positive histology	Regional	1	0	No radiation and/or cancer-directed surgery	Not recommended, contraindicated due to other cond; autopsy only (1973-2002)	0	Beam radiation	1	Yes	1	No	0	No	0	No	0	No	0	Cervix Uteri	Dead (attributable to this cancer dx)	Alive or dead due to cancer	5	Dead	1	One primary only
Cervix Uteri	5	Widowed	1	53	1	Black	1	Female	1	2014	1	Poorly differentiated; Grade III	2	Positive histology	Regional	1	0	No radiation and/or cancer-directed surgery	Not recommended	0	None/Unknown	0	No/Unknown	0	No	0	No	0	No	0	No	0	Cervix Uteri	Dead (attributable to this cancer dx)	Alive or dead due to cancer	1	Dead	1	One primary only
Cervix Uteri	5	Married (including common law)	0	64	2	White	0	Female	1	2015	1	Undifferentiated; anaplastic; Grade IV	3	Positive histology	Regional	1	0	No radiation and/or cancer-directed surgery	Not recommended	0	Beam radiation	1	No/Unknown	0	No	0	No	0	No	0	No	0	Miscellaneous Malignant Cancer	N/A not first tumor	N/A not first tumor	8	Dead	1	2nd of 2 or more primaries
Cervix Uteri	5	Married (including common law)	0	31	1	Black	1	Female	1	2015	1	Poorly differentiated; Grade III	2	Positive histology	Localized	0	50	No radiation and/or cancer-directed surgery	Surgery performed	1	None/Unknown	0	No/Unknown	0	No	0	No	0	No	0	No	0	Alive	Alive or dead of other cause	Alive or dead due to cancer	2	Alive	0	One primary only
Cervix Uteri	5	Married (including common law)	0	34	1	Black	1	Female	1	2015	1	Unknown	4	Positive histology	Regional	1	0	No radiation and/or cancer-directed surgery	Not recommended	0	Combination of beam with implants or isotopes	1	Yes	1	No	0	No	0	No	0	No	0	Alive	Alive or dead of other cause	Alive or dead due to cancer	13	Alive	0	One primary only
Cervix Uteri	5	Single (never married)	2	36	1	White	0	Female	1	2016	1	Unknown	4	Positive histology	Distant	2	0	No radiation and/or cancer-directed surgery	Not recommended	0	None/Unknown	0	No/Unknown	0	Yes	1	No	0	No	0	No	0	Alive	Alive or dead of other cause	Alive or dead due to cancer	2	Alive	0	One primary only
Cervix Uteri	5	Married (including common law)	0	81	2	White	0	Female	1	2004	0	Poorly differentiated; Grade III	2	Positive histology	Distant	2	0	No radiation and/or cancer-directed surgery	Not recommended	0	Combination of beam with implants or isotopes	1	Yes	1	Blank(s)		Blank(s)		Blank(s)		Blank(s)		Cervix Uteri	N/A not first tumor	N/A not first tumor	9	Dead	1	2nd of 2 or more primaries
Cervix Uteri	5	Married (including common law)	0	68	2	White	0	Female	1	2000	0	Unknown	4	Positive histology	Unknown/unstaged	3	60	Radiation after surgery	Surgery performed	1	Beam radiation	1	Yes	1	Blank(s)		Blank(s)		Blank(s)		Blank(s)		Cervix Uteri	Dead (attributable to this cancer dx)	Alive or dead due to cancer	73	Dead	1	One primary only
Cervix Uteri	5	Widowed	1	77	2	Black	1	Female	1	2000	0	Unknown	4	Positive histology	Localized	0	0	No radiation and/or cancer-directed surgery	Recommended but not performed, unknown reason	0	None/Unknown	0	No/Unknown	0	Blank(s)		Blank(s)		Blank(s)		Blank(s)		Diseases of Heart	Alive or dead of other cause	Dead (attributable to causes other than this cancer dx)	0	Dead	1	One primary only
Cervix Uteri	5	Married (including common law)	0	47	1	White	0	Female	1	2000	0	Poorly differentiated; Grade III	2	Positive histology	Distant	2	0	No radiation and/or cancer-directed surgery	Recommended but not performed, unknown reason	0	Combination of beam with implants or isotopes	1	Yes	1	Blank(s)		Blank(s)		Blank(s)		Blank(s)		Cervix Uteri	Dead (attributable to this cancer dx)	Alive or dead due to cancer	31	Dead	1	One primary only
Cervix Uteri	5	Married (including common law)	0	41	1	White	0	Female	1	2000	0	Moderately differentiated; Grade II	1	Positive histology	Localized	0	53	No radiation and/or cancer-directed surgery	Surgery performed	1	None/Unknown	0	No/Unknown	0	Blank(s)		Blank(s)		Blank(s)		Blank(s)		Alive	Alive or dead of other cause	Alive or dead due to cancer	196	Alive	0	One primary only
Cervix Uteri	5	Married (including common law)	0	59	1	Black	1	Female	1	2000	0	Poorly differentiated; Grade III	2	Positive histology	Localized	0	40	Radiation after surgery	Surgery performed	1	Combination of beam with implants or isotopes	1	Yes	1	Blank(s)		Blank(s)		Blank(s)		Blank(s)		Cervix Uteri	Dead (attributable to this cancer dx)	Alive or dead due to cancer	14	Dead	1	One primary only
Cervix Uteri	5	Widowed	1	70	2	White	0	Female	1	2000	0	Moderately differentiated; Grade II	1	Positive histology	Localized	0	0	Sequence unknown, but both were given	Surgery performed	1	Combination of beam with implants or isotopes	1	No/Unknown	0	Blank(s)		Blank(s)		Blank(s)		Blank(s)		Alive	Alive or dead of other cause	Alive or dead due to cancer	194	Alive	0	One primary only
Cervix Uteri	5	Single (never married)	2	37	1	White	0	Female	1	2000	0	Well differentiated; Grade I	0	Positive histology	Localized	0	40	No radiation and/or cancer-directed surgery	Surgery performed	1	None/Unknown	0	No/Unknown	0	Blank(s)		Blank(s)		Blank(s)		Blank(s)		Alive	Alive or dead of other cause	Alive or dead due to cancer	138	Alive	0	One primary only
Cervix Uteri	5	Single (never married)	2	53	1	Black	1	Female	1	2000	0	Poorly differentiated; Grade III	2	Positive histology	Regional	1	53	Radiation after surgery	Surgery performed	1	Beam radiation	1	Yes	1	Blank(s)		Blank(s)		Blank(s)		Blank(s)		Diseases of Heart	Alive or dead of other cause	Dead (attributable to causes other than this cancer dx)	108	Dead	1	One primary only
Cervix Uteri	5	Married (including common law)	0	62	2	White	0	Female	1	2000	0	Undifferentiated; anaplastic; Grade IV	3	Positive histology	Distant	2	50	Radiation prior to surgery	Surgery performed	1	Combination of beam with implants or isotopes	1	No/Unknown	0	Blank(s)		Blank(s)		Blank(s)		Blank(s)		Uterus, NOS	Dead (attributable to this cancer dx)	Alive or dead due to cancer	8	Dead	1	One primary only
Cervix Uteri	5	Widowed	1	73	2	White	0	Female	1	2000	0	Moderately differentiated; Grade II	1	Positive histology	Localized	0	51	No radiation and/or cancer-directed surgery	Surgery performed	1	None/Unknown	0	No/Unknown	0	Blank(s)		Blank(s)		Blank(s)		Blank(s)		Other Cause of Death	Alive or dead of other cause	Dead (attributable to causes other than this cancer dx)	164	Dead	1	One primary only
Cervix Uteri	5	Single (never married)	2	29	0	White	0	Female	1	2001	0	Poorly differentiated; Grade III	2	Positive histology	Localized	0	53	No radiation and/or cancer-directed surgery	Surgery performed	1	None/Unknown	0	No/Unknown	0	Blank(s)		Blank(s)		Blank(s)		Blank(s)		Alive	Alive or dead of other cause	Alive or dead due to cancer	187	Alive	0	One primary only
Cervix Uteri	5	Widowed	1	61	2	White	0	Female	1	2001	0	Unknown	4	Positive histology	Localized	0	0	No radiation and/or cancer-directed surgery	Not recommended	0	Combination of beam with implants or isotopes	1	Yes	1	Blank(s)		Blank(s)		Blank(s)		Blank(s)		Uterus, NOS	Dead (attributable to this cancer dx)	Alive or dead due to cancer	155	Dead	1	1st of 2 or more primaries
Cervix Uteri	5	Single (never married)	2	40	1	White	0	Female	1	2000	0	Moderately differentiated; Grade II	1	Positive histology	Localized	0	0	No radiation and/or cancer-directed surgery	Not recommended	0	Combination of beam with implants or isotopes	1	No/Unknown	0	Blank(s)		Blank(s)		Blank(s)		Blank(s)		Cervix Uteri	Dead (attributable to this cancer dx)	Alive or dead due to cancer	42	Dead	1	One primary only
Cervix Uteri	5	Single (never married)	2	44	1	White	0	Female	1	2001	0	Poorly differentiated; Grade III	2	Positive histology	Localized	0	53	No radiation and/or cancer-directed surgery	Surgery performed	1	None/Unknown	0	No/Unknown	0	Blank(s)		Blank(s)		Blank(s)		Blank(s)		Alive	Alive or dead of other cause	Alive or dead due to cancer	191	Alive	0	1st of 2 or more primaries
Cervix Uteri	5	Married (including common law)	0	77	2	White	0	Female	1	2001	0	Poorly differentiated; Grade III	2	Positive histology	Regional	1	0	No radiation and/or cancer-directed surgery	Not recommended	0	Combination of beam with implants or isotopes	1	No/Unknown	0	Blank(s)		Blank(s)		Blank(s)		Blank(s)		Cervix Uteri	Dead (attributable to this cancer dx)	Alive or dead due to cancer	9	Dead	1	One primary only
Cervix Uteri	5	Married (including common law)	0	83	2	White	0	Female	1	2001	0	Unknown	4	Positive histology	Localized	0	25	Radiation after surgery	Surgery performed	1	Beam radiation	1	Yes	1	Blank(s)		Blank(s)		Blank(s)		Blank(s)		Alzheimers (ICD-9 and 10 only)	Alive or dead of other cause	Dead (attributable to causes other than this cancer dx)	144	Dead	1	One primary only
Cervix Uteri	5	Married (including common law)	0	46	1	White	0	Female	1	2001	0	Unknown	4	Positive histology	Regional	1	53	Radiation after surgery	Surgery performed	1	Combination of beam with implants or isotopes	1	No/Unknown	0	Blank(s)		Blank(s)		Blank(s)		Blank(s)		Alive	Alive or dead of other cause	Alive or dead due to cancer	180	Alive	0	One primary only
Cervix Uteri	5	Widowed	1	76	2	White	0	Female	1	2002	0	Unknown	4	Positive histology	Distant	2	62	No radiation and/or cancer-directed surgery	Surgery performed	1	None/Unknown	0	Yes	1	Blank(s)		Blank(s)		Blank(s)		Blank(s)		Corpus Uteri	N/A not first tumor	N/A not first tumor	18	Dead	1	2nd of 2 or more primaries
Cervix Uteri	5	Single (never married)	2	24	0	White	0	Female	1	2003	0	Poorly differentiated; Grade III	2	Positive histology	Regional	1	51	Radiation after surgery	Surgery performed	1	Beam radiation	1	Yes	1	Blank(s)		Blank(s)		Blank(s)		Blank(s)		Cervix Uteri	Dead (attributable to this cancer dx)	Alive or dead due to cancer	51	Dead	1	1st of 2 or more primaries
Cervix Uteri	5	Widowed	1	72	2	White	0	Female	1	2003	0	Moderately differentiated; Grade II	1	Positive histology	Localized	0	40	Radiation after surgery	Surgery performed	1	Combination of beam with implants or isotopes	1	No/Unknown	0	Blank(s)		Blank(s)		Blank(s)		Blank(s)		Kidney and Renal Pelvis	N/A not first tumor	N/A not first tumor	160	Dead	1	3rd of 3 or more primaries
Cervix Uteri	5	Widowed	1	77	2	White	0	Female	1	2003	0	Unknown	4	Positive histology	Regional	1	0	No radiation and/or cancer-directed surgery	Not recommended	0	Combination of beam with implants or isotopes	1	Yes	1	Blank(s)		Blank(s)		Blank(s)		Blank(s)		Cervix Uteri	Dead (attributable to this cancer dx)	Alive or dead due to cancer	33	Dead	1	One primary only
Cervix Uteri	5	Married (including common law)	0	54	1	White	0	Female	1	2003	0	Unknown	4	Positive histology	Regional	1	0	No radiation and/or cancer-directed surgery	Not recommended	0	Beam radiation	1	Yes	1	Blank(s)		Blank(s)		Blank(s)		Blank(s)		Symptoms, Signs and Ill-Defined Conditions	Alive or dead of other cause	Dead (attributable to causes other than this cancer dx)	32	Dead	1	One primary only
Cervix Uteri	5	Married (including common law)	0	55	1	White	0	Female	1	2003	0	Poorly differentiated; Grade III	2	Positive histology	Localized	0	40	Radiation after surgery	Surgery performed	1	Beam radiation	1	No/Unknown	0	Blank(s)		Blank(s)		Blank(s)		Blank(s)		Cervix Uteri	Dead (attributable to this cancer dx)	Alive or dead due to cancer	22	Dead	1	One primary only
Cervix Uteri	5	Single (never married)	2	48	1	White	0	Female	1	2001	0	Moderately differentiated; Grade II	1	Positive histology	Localized	0	53	Radiation after surgery	Surgery performed	1	Beam radiation	1	Yes	1	Blank(s)		Blank(s)		Blank(s)		Blank(s)		Other Cause of Death	Alive or dead of other cause	Dead (attributable to causes other than this cancer dx)	187	Dead	1	One primary only
Cervix Uteri	5	Unknown	3	53	1	White	0	Female	1	2003	0	Poorly differentiated; Grade III	2	Positive histology	Regional	1	53	Radiation after surgery	Surgery performed	1	Beam radiation	1	Yes	1	Blank(s)		Blank(s)		Blank(s)		Blank(s)		Alive	Alive or dead of other cause	Alive or dead due to cancer	158	Alive	0	One primary only
Cervix Uteri	5	Divorced	1	50	1	White	0	Female	1	2003	0	Poorly differentiated; Grade III	2	Positive histology	Regional	1	0	Radiation after surgery	Not recommended, contraindicated due to other cond; autopsy only (1973-2002)	0	Combination of beam with implants or isotopes	1	Yes	1	Blank(s)		Blank(s)		Blank(s)		Blank(s)		Cervix Uteri	Dead (attributable to this cancer dx)	Alive or dead due to cancer	25	Dead	1	One primary only
Cervix Uteri	5	Single (never married)	2	39	1	White	0	Female	1	2003	0	Unknown	4	Positive histology	Regional	1	0	No radiation and/or cancer-directed surgery	Not recommended	0	Beam radiation	1	Yes	1	Blank(s)		Blank(s)		Blank(s)		Blank(s)		Breast	Dead (attributable to this cancer dx)	Alive or dead due to cancer	20	Dead	1	One primary only
Cervix Uteri	5	Married (including common law)	0	82	2	Black	1	Female	1	2003	0	Unknown	4	Positive histology	Regional	1	26	No radiation and/or cancer-directed surgery	Surgery performed	1	None/Unknown	0	No/Unknown	0	Blank(s)		Blank(s)		Blank(s)		Blank(s)		Accidents and Adverse Effects	Alive or dead of other cause	Dead (attributable to causes other than this cancer dx)	37	Dead	1	One primary only
Cervix Uteri	5	Married (including common law)	0	63	2	Black	1	Female	1	2004	0	Unknown	4	Positive histology	Localized	0	50	No radiation and/or cancer-directed surgery	Surgery performed	1	None/Unknown	0	No/Unknown	0	Blank(s)		Blank(s)		Blank(s)		Blank(s)		Alive	Alive or dead of other cause	Alive or dead due to cancer	149	Alive	0	1st of 2 or more primaries
Cervix Uteri	5	Widowed	1	76	2	White	0	Female	1	2006	0	Poorly differentiated; Grade III	2	Positive histology	Distant	2	0	No radiation and/or cancer-directed surgery	Not recommended	0	Beam radiation	1	Yes	1	Blank(s)		Blank(s)		Blank(s)		Blank(s)		Cervix Uteri	Dead (attributable to this cancer dx)	Alive or dead due to cancer	30	Dead	1	One primary only
Cervix Uteri	5	Single (never married)	2	40	1	White	0	Female	1	2007	0	Poorly differentiated; Grade III	2	Positive histology	Localized	0	40	Radiation prior to surgery	Surgery performed	1	Combination of beam with implants or isotopes	1	Yes	1	Blank(s)		Blank(s)		Blank(s)		Blank(s)		Alive	Alive or dead of other cause	Alive or dead due to cancer	96	Alive	0	One primary only
Cervix Uteri	5	Married (including common law)	0	67	2	White	0	Female	1	2007	0	Unknown	4	Positive histology	Regional	1	0	No radiation and/or cancer-directed surgery	Not recommended	0	Combination of beam with implants or isotopes	1	Yes	1	Blank(s)		Blank(s)		Blank(s)		Blank(s)		State DC not available or state DC available but no COD	Dead (missing/unknown COD)	Dead (missing/unknown COD)	77	Dead	1	One primary only
Cervix Uteri	5	Widowed	1	70	2	White	0	Female	1	2008	1	Unknown	4	Positive histology	Regional	1	0	No radiation and/or cancer-directed surgery	Not recommended, contraindicated due to other cond; autopsy only (1973-2002)	0	Beam radiation	1	No/Unknown	0	Blank(s)		Blank(s)		Blank(s)		Blank(s)		Cervix Uteri	Dead (attributable to this cancer dx)	Alive or dead due to cancer	16	Dead	1	One primary only
Cervix Uteri	5	Widowed	1	72	2	White	0	Female	1	2005	0	Poorly differentiated; Grade III	2	Positive histology	Localized	0	90	No radiation and/or cancer-directed surgery	Surgery performed	1	None/Unknown	0	Yes	1	Blank(s)		Blank(s)		Blank(s)		Blank(s)		Uterus, NOS	N/A not first tumor	N/A not first tumor	31	Dead	1	2nd of 2 or more primaries
Cervix Uteri	5	Married (including common law)	0	40	1	White	0	Female	1	2008	1	Poorly differentiated; Grade III	2	Positive histology	Localized	0	0	No radiation and/or cancer-directed surgery	Not recommended	0	Combination of beam with implants or isotopes	1	Yes	1	Blank(s)		Blank(s)		Blank(s)		Blank(s)		Alive	Alive or dead of other cause	Alive or dead due to cancer	101	Alive	0	One primary only
Cervix Uteri	5	Married (including common law)	0	44	1	Asian or Pacific Islander	2	Female	1	2008	1	Poorly differentiated; Grade III	2	Positive histology	Localized	0	53	No radiation and/or cancer-directed surgery	Surgery performed	1	None/Unknown	0	No/Unknown	0	Blank(s)		Blank(s)		Blank(s)		Blank(s)		Alive	Alive or dead of other cause	Alive or dead due to cancer	105	Alive	0	One primary only
Cervix Uteri	5	Married (including common law)	0	67	2	White	0	Female	1	2009	1	Moderately differentiated; Grade II	1	Positive histology	Regional	1	50	Radiation prior to surgery	Surgery performed	1	Beam radiation	1	Yes	1	Blank(s)		Blank(s)		Blank(s)		Blank(s)		Cervix Uteri	Dead (attributable to this cancer dx)	Alive or dead due to cancer	93	Dead	1	One primary only
Cervix Uteri	5	Divorced	1	63	2	Black	1	Female	1	2009	1	Unknown	4	Positive histology	Regional	1	40	Radiation after surgery	Surgery performed	1	Combination of beam with implants or isotopes	1	Yes	1	Blank(s)		Blank(s)		Blank(s)		Blank(s)		Cervix Uteri	Dead (attributable to this cancer dx)	Alive or dead due to cancer	4	Dead	1	One primary only
Cervix Uteri	5	Unknown	3	90	2	White	0	Female	1	2010	1	Unknown	4	Positive histology	Localized	0	0	No radiation and/or cancer-directed surgery	Not recommended	0	Beam radiation	1	No/Unknown	0	No	0	No	0	No	0	No	0	Alive	Alive or dead of other cause	Alive or dead due to cancer	75	Alive	0	One primary only
Cervix Uteri	5	Single (never married)	2	25	0	White	0	Female	1	2011	1	Poorly differentiated; Grade III	2	Positive histology	Localized	0	30	No radiation and/or cancer-directed surgery	Surgery performed	1	None/Unknown	0	No/Unknown	0	No	0	No	0	No	0	No	0	Alive	Alive or dead of other cause	Alive or dead due to cancer	69	Alive	0	One primary only
Cervix Uteri	5	Married (including common law)	0	73	2	Black	1	Female	1	2011	1	Undifferentiated; anaplastic; Grade IV	3	Positive histology	Regional	1	50	Radiation after surgery	Surgery performed	1	Beam radiation	1	Yes	1	No	0	No	0	No	0	No	0	Diseases of Heart	Alive or dead of other cause	Dead (attributable to causes other than this cancer dx)	43	Dead	1	One primary only
Cervix Uteri	5	Single (never married)	2	18	0	White	0	Female	1	2011	1	Unknown	4	Positive histology	Localized	0	24	No radiation and/or cancer-directed surgery	Surgery performed	1	None/Unknown	0	No/Unknown	0	No	0	No	0	No	0	No	0	Alive	Alive or dead of other cause	Alive or dead due to cancer	67	Alive	0	One primary only
Cervix Uteri	5	Single (never married)	2	47	1	White	0	Female	1	2011	1	Poorly differentiated; Grade III	2	Positive histology	Regional	1	0	No radiation and/or cancer-directed surgery	Not recommended	0	Radioactive implants (includes brachytherapy) (1988+)	1	Yes	1	No	0	No	0	No	0	No	0	Alive	Alive or dead of other cause	Alive or dead due to cancer	67	Alive	0	1st of 2 or more primaries
Cervix Uteri	5	Single (never married)	2	33	1	White	0	Female	1	2011	1	Well differentiated; Grade I	0	Positive histology	Localized	0	0	No radiation and/or cancer-directed surgery	Not recommended	0	None/Unknown	0	No/Unknown	0	No	0	No	0	No	0	No	0	Alive	Alive or dead of other cause	Alive or dead due to cancer	66	Alive	0	One primary only
Cervix Uteri	5	Single (never married)	2	18	0	White	0	Female	1	2010	1	Unknown	4	Positive histology	Localized	0	29	No radiation and/or cancer-directed surgery	Surgery performed	1	None/Unknown	0	No/Unknown	0	No	0	No	0	No	0	No	0	Alive	Alive or dead of other cause	Alive or dead due to cancer	72	Alive	0	One primary only
Cervix Uteri	5	Married (including common law)	0	72	2	White	0	Female	1	2012	1	Moderately differentiated; Grade II	1	Positive histology	Localized	0	40	No radiation and/or cancer-directed surgery	Surgery performed	1	None/Unknown	0	No/Unknown	0	No	0	No	0	No	0	No	0	Alive	Alive or dead of other cause	Alive or dead due to cancer	57	Alive	0	One primary only
Cervix Uteri	5	Widowed	1	76	2	Asian or Pacific Islander	2	Female	1	2014	1	Undifferentiated; anaplastic; Grade IV	3	Positive histology	Regional	1	0	No radiation and/or cancer-directed surgery	Not recommended	0	Combination of beam with implants or isotopes	1	Yes	1	No	0	No	0	No	0	No	0	Alive	N/A not first tumor	N/A not first tumor	33	Alive	0	2nd of 2 or more primaries
Cervix Uteri	5	Widowed	1	62	2	White	0	Female	1	2013	1	Moderately differentiated; Grade II	1	Positive histology	Regional	1	40	Radiation after surgery	Surgery performed	1	Beam radiation	1	Yes	1	No	0	No	0	No	0	No	0	Alive	Alive or dead of other cause	Alive or dead due to cancer	39	Alive	0	One primary only
Cervix Uteri	5	Married (including common law)	0	61	2	White	0	Female	1	2013	1	Unknown	4	Positive histology	Localized	0	40	No radiation and/or cancer-directed surgery	Surgery performed	1	None/Unknown	0	No/Unknown	0	No	0	No	0	No	0	No	0	Cervix Uteri	Dead (attributable to this cancer dx)	Alive or dead due to cancer	33	Dead	1	One primary only
Cervix Uteri	5	Single (never married)	2	47	1	Black	1	Female	1	2011	1	Poorly differentiated; Grade III	2	Positive histology	Unknown/unstaged	3	0	No radiation and/or cancer-directed surgery	Not recommended	0	Radioactive implants (includes brachytherapy) (1988+)	1	Yes	1	Unknown	2	Unknown	2	Unknown	2	Unknown	2	Cervix Uteri	Dead (attributable to this cancer dx)	Alive or dead due to cancer	17	Dead	1	One primary only
Cervix Uteri	5	Unknown	3	66	2	White	0	Female	1	2014	1	Poorly differentiated; Grade III	2	Positive histology	Localized	0	0	No radiation and/or cancer-directed surgery	Not recommended, contraindicated due to other cond; autopsy only (1973-2002)	0	None/Unknown	0	Yes	1	No	0	No	0	No	0	No	0	Alive	Alive or dead of other cause	Alive or dead due to cancer	29	Alive	0	One primary only
Cervix Uteri	5	Single (never married)	2	59	1	White	0	Female	1	2015	1	Poorly differentiated; Grade III	2	Positive histology	Distant	2	20	Radiation prior to surgery	Surgery performed	1	Beam radiation	1	No/Unknown	0	No	0	No	0	No	0	No	0	Cervix Uteri	Dead (attributable to this cancer dx)	Alive or dead due to cancer	3	Dead	1	One primary only
Cervix Uteri	5	Married (including common law)	0	61	2	White	0	Female	1	2015	1	Poorly differentiated; Grade III	2	Positive histology	Localized	0	53	Radiation after surgery	Surgery performed	1	Beam radiation	1	Yes	1	No	0	No	0	No	0	No	0	Alive	Alive or dead of other cause	Alive or dead due to cancer	17	Alive	0	One primary only
Cervix Uteri	5	Married (including common law)	0	62	2	White	0	Female	1	2015	1	Poorly differentiated; Grade III	2	Positive histology	Distant	2	0	No radiation and/or cancer-directed surgery	Not recommended	0	Beam radiation	1	Yes	1	No	0	No	0	No	0	Yes	1	Cervix Uteri	Dead (attributable to this cancer dx)	Alive or dead due to cancer	13	Dead	1	One primary only
Cervix Uteri	5	Unknown	3	75	2	White	0	Female	1	2016	1	Poorly differentiated; Grade III	2	Positive histology	Localized	0	40	No radiation and/or cancer-directed surgery	Surgery performed	1	None/Unknown	0	No/Unknown	0	No	0	No	0	No	0	No	0	Alive	Alive or dead of other cause	Alive or dead due to cancer	10	Alive	0	One primary only
Cervix Uteri	5	Married (including common law)	0	42	1	White	0	Female	1	2016	1	Undifferentiated; anaplastic; Grade IV	3	Positive histology	Regional	1	0	No radiation and/or cancer-directed surgery	Not recommended	0	Beam radiation	1	Yes	1	No	0	No	0	No	0	Unknown	2	Alive	Alive or dead of other cause	Alive or dead due to cancer	3	Alive	0	One primary only
Cervix Uteri	5	Married (including common law)	0	70	2	White	0	Female	1	2016	1	Well differentiated; Grade I	0	Positive histology	Localized	0	50	Radiation after surgery	Surgery performed	1	Combination of beam with implants or isotopes	1	Yes	1	No	0	No	0	No	0	No	0	Alive	N/A not first tumor	N/A not first tumor	0	Alive	0	2nd of 2 or more primaries
Cervix Uteri	5	Widowed	1	80	2	Black	1	Female	1	2000	0	Unknown	4	Positive histology	Regional	1	0	No radiation and/or cancer-directed surgery	Not recommended	0	Combination of beam with implants or isotopes	1	Yes	1	Blank(s)		Blank(s)		Blank(s)		Blank(s)		Lung and Bronchus	Dead (attributable to this cancer dx)	Alive or dead due to cancer	105	Dead	1	One primary only
Cervix Uteri	5	Married (including common law)	0	51	1	White	0	Female	1	2002	0	Unknown	4	Positive histology	Localized	0	53	No radiation and/or cancer-directed surgery	Surgery performed	1	None/Unknown	0	No/Unknown	0	Blank(s)		Blank(s)		Blank(s)		Blank(s)		Alive	N/A not first tumor	N/A not first tumor	174	Alive	0	2nd of 2 or more primaries
Cervix Uteri	5	Divorced	1	73	2	Black	1	Female	1	2004	0	Unknown	4	Positive histology	Regional	1	62	Radiation after surgery	Surgery performed	1	Radioactive implants (includes brachytherapy) (1988+)	1	No/Unknown	0	Blank(s)		Blank(s)		Blank(s)		Blank(s)		Corpus Uteri	Dead (attributable to this cancer dx)	Alive or dead due to cancer	36	Dead	1	One primary only
Cervix Uteri	5	Married (including common law)	0	45	1	White	0	Female	1	2006	0	Poorly differentiated; Grade III	2	Positive histology	Regional	1	99	No radiation and/or cancer-directed surgery	Unknown; death certificate; or autopsy only (2003+)	0	Beam radiation	1	Yes	1	Blank(s)		Blank(s)		Blank(s)		Blank(s)		Cervix Uteri	Dead (attributable to this cancer dx)	Alive or dead due to cancer	30	Dead	1	One primary only
Cervix Uteri	5	Widowed	1	90	2	White	0	Female	1	2007	0	Moderately differentiated; Grade II	1	Positive histology	Localized	0	40	No radiation and/or cancer-directed surgery	Surgery performed	1	None/Unknown	0	No/Unknown	0	Blank(s)		Blank(s)		Blank(s)		Blank(s)		Breast	Alive or dead of other cause	Dead (attributable to causes other than this cancer dx)	85	Dead	1	1st of 2 or more primaries
Cervix Uteri	5	Divorced	1	53	1	Black	1	Female	1	2009	1	Unknown	4	Positive histology	Regional	1	40	Radiation after surgery	Surgery performed	1	Beam radiation	1	Yes	1	Blank(s)		Blank(s)		Blank(s)		Blank(s)		Alive	Alive or dead of other cause	Alive or dead due to cancer	90	Alive	0	One primary only
Cervix Uteri	5	Married (including common law)	0	76	2	Black	1	Female	1	2010	1	Poorly differentiated; Grade III	2	Positive histology	Regional	1	50	No radiation and/or cancer-directed surgery	Surgery performed	1	Recommended, unknown if administered	1	No/Unknown	0	No	0	No	0	No	0	No	0	Alive	Alive or dead of other cause	Alive or dead due to cancer	75	Alive	0	One primary only
Cervix Uteri	5	Divorced	1	73	2	White	0	Female	1	2010	1	Unknown	4	Positive histology	Regional	1	40	Radiation after surgery	Surgery performed	1	Beam radiation	1	Yes	1	No	0	No	0	No	0	No	0	Cervix Uteri	Dead (attributable to this cancer dx)	Alive or dead due to cancer	25	Dead	1	One primary only
Cervix Uteri	5	Married (including common law)	0	68	2	White	0	Female	1	2011	1	Unknown	4	Positive histology	Regional	1	40	Radiation prior to surgery	Surgery performed	1	Combination of beam with implants or isotopes	1	Yes	1	No	0	No	0	No	0	No	0	Rectum and Rectosigmoid Junction	Alive or dead of other cause	Dead (attributable to causes other than this cancer dx)	54	Dead	1	1st of 2 or more primaries
Cervix Uteri	5	Married (including common law)	0	36	1	White	0	Female	1	2010	1	Poorly differentiated; Grade III	2	Positive histology	Localized	0	50	No radiation and/or cancer-directed surgery	Surgery performed	1	None/Unknown	0	No/Unknown	0	No	0	No	0	No	0	No	0	Cervix Uteri	Dead (attributable to this cancer dx)	Alive or dead due to cancer	13	Dead	1	One primary only
Cervix Uteri	5	Widowed	1	64	2	White	0	Female	1	2011	1	Poorly differentiated; Grade III	2	Positive histology	Regional	1	0	No radiation and/or cancer-directed surgery	Not recommended	0	Beam radiation	1	Yes	1	No	0	No	0	No	0	No	0	Cervix Uteri	Dead (attributable to this cancer dx)	Alive or dead due to cancer	12	Dead	1	One primary only
Cervix Uteri	5	Unknown	3	72	2	White	0	Female	1	2011	1	Undifferentiated; anaplastic; Grade IV	3	Positive histology	Regional	1	50	Radiation after surgery	Surgery performed	1	Combination of beam with implants or isotopes	1	Yes	1	No	0	No	0	No	0	No	0	Uterus, NOS	Dead (attributable to this cancer dx)	Alive or dead due to cancer	22	Dead	1	One primary only
Cervix Uteri	5	Married (including common law)	0	53	1	White	0	Female	1	2014	1	Undifferentiated; anaplastic; Grade IV	3	Positive histology	Regional	1	40	Radiation after surgery	Surgery performed	1	Combination of beam with implants or isotopes	1	Yes	1	No	0	No	0	No	0	No	0	Alive	Alive or dead of other cause	Alive or dead due to cancer	31	Alive	0	One primary only
Cervix Uteri	5	Married (including common law)	0	54	1	White	0	Female	1	2014	1	Poorly differentiated; Grade III	2	Positive histology	Distant	2	0	No radiation and/or cancer-directed surgery	Not recommended	0	Radioactive implants (includes brachytherapy) (1988+)	1	Yes	1	No	0	No	0	No	0	Yes	1	Uterus, NOS	Dead (attributable to this cancer dx)	Alive or dead due to cancer	16	Dead	1	One primary only
Cervix Uteri	5	Unknown	3	49	1	White	0	Female	1	2014	1	Poorly differentiated; Grade III	2	Positive histology	Localized	0	40	No radiation and/or cancer-directed surgery	Surgery performed	1	None/Unknown	0	No/Unknown	0	No	0	No	0	No	0	No	0	Alive	Alive or dead of other cause	Alive or dead due to cancer	0	Alive	0	1st of 2 or more primaries
Cervix Uteri	5	Married (including common law)	0	68	2	White	0	Female	1	2015	1	Unknown	4	Positive histology	Regional	1	0	No radiation and/or cancer-directed surgery	Not recommended	0	Beam radiation	1	Yes	1	No	0	No	0	No	0	No	0	Alive	Alive or dead of other cause	Alive or dead due to cancer	17	Alive	0	1st of 2 or more primaries
Cervix Uteri	5	Single (never married)	2	37	1	White	0	Female	1	2016	1	Poorly differentiated; Grade III	2	Positive histology	Regional	1	0	No radiation and/or cancer-directed surgery	Not recommended	0	Combination of beam with implants or isotopes	1	Yes	1	No	0	No	0	No	0	No	0	Alive	Alive or dead of other cause	Alive or dead due to cancer	7	Alive	0	One primary only
Corpus Uteri	3	Married (including common law)	0	68	2	White	0	Female	1	2007	0	Unknown	4	Positive histology	Regional	1	50	No radiation and/or cancer-directed surgery	Surgery performed	1	None/Unknown	0	Yes	1	Blank(s)		Blank(s)		Blank(s)		Blank(s)		Corpus Uteri	N/A not first tumor	N/A not first tumor	23	Dead	1	2nd of 2 or more primaries
Corpus Uteri	3	Married (including common law)	0	65	2	White	0	Female	1	2000	0	Unknown	4	Positive histology	Distant	2	50	No radiation and/or cancer-directed surgery	Surgery performed	1	None/Unknown	0	Yes	1	Blank(s)		Blank(s)		Blank(s)		Blank(s)		Corpus Uteri	Dead (attributable to this cancer dx)	Alive or dead due to cancer	12	Dead	1	One primary only
Corpus Uteri	3	Married (including common law)	0	74	2	White	0	Female	1	2006	0	Undifferentiated; anaplastic; Grade IV	3	Positive histology	Distant	2	50	No radiation and/or cancer-directed surgery	Surgery performed	1	None/Unknown	0	Yes	1	Blank(s)		Blank(s)		Blank(s)		Blank(s)		Corpus Uteri	N/A not first tumor	N/A not first tumor	14	Dead	1	2nd of 2 or more primaries
Corpus Uteri	3	Married (including common law)	0	75	2	White	0	Female	1	2004	0	Undifferentiated; anaplastic; Grade IV	3	Positive histology	Localized	0	50	No radiation and/or cancer-directed surgery	Surgery performed	1	None/Unknown	0	No/Unknown	0	Blank(s)		Blank(s)		Blank(s)		Blank(s)		Alive	N/A not first tumor	N/A not first tumor	152	Alive	0	2nd of 2 or more primaries
Corpus Uteri	3	Married (including common law)	0	71	2	White	0	Female	1	2001	0	Poorly differentiated; Grade III	2	Positive histology	Regional	1	40	Radiation prior to surgery	Surgery performed	1	Radioactive implants (includes brachytherapy) (1988+)	1	No/Unknown	0	Blank(s)		Blank(s)		Blank(s)		Blank(s)		Miscellaneous Malignant Cancer	N/A not first tumor	N/A not first tumor	154	Dead	1	3rd of 3 or more primaries
Corpus Uteri	3	Married (including common law)	0	80	2	White	0	Female	1	2014	1	Unknown	4	Positive histology	Distant	2	0	No radiation and/or cancer-directed surgery	Not recommended	0	Beam radiation	1	No/Unknown	0	No	0	No	0	No	0	No	0	Corpus Uteri	N/A not first tumor	N/A not first tumor	11	Dead	1	4th of 4 or more primaries
Corpus Uteri	3	Single (never married)	2	50	1	Asian or Pacific Islander	2	Female	1	2001	0	Poorly differentiated; Grade III	2	Positive histology	Distant	2	50	No radiation and/or cancer-directed surgery	Surgery performed	1	None/Unknown	0	Yes	1	Blank(s)		Blank(s)		Blank(s)		Blank(s)		Alive	N/A not first tumor	N/A not first tumor	188	Alive	0	3rd of 3 or more primaries
Corpus Uteri	3	Single (never married)	2	70	2	Asian or Pacific Islander	2	Female	1	2001	0	Poorly differentiated; Grade III	2	Positive histology	Localized	0	50	No radiation and/or cancer-directed surgery	Surgery performed	1	None/Unknown	0	No/Unknown	0	Blank(s)		Blank(s)		Blank(s)		Blank(s)		Alive	N/A not first tumor	N/A not first tumor	188	Alive	0	2nd of 2 or more primaries
Corpus Uteri	3	Single (never married)	2	82	2	White	0	Female	1	2009	1	Unknown	4	Positive histology	Localized	0	50	No radiation and/or cancer-directed surgery	Surgery performed	1	None/Unknown	0	No/Unknown	0	Blank(s)		Blank(s)		Blank(s)		Blank(s)		Uterus, NOS	N/A not first tumor	N/A not first tumor	63	Dead	1	2nd of 2 or more primaries
Corpus Uteri	3	Widowed	1	54	1	Black	1	Female	1	2001	0	Poorly differentiated; Grade III	2	Positive histology	Regional	1	61	Radiation after surgery	Surgery performed	1	Beam radiation	1	No/Unknown	0	Blank(s)		Blank(s)		Blank(s)		Blank(s)		Corpus Uteri	N/A not first tumor	N/A not first tumor	68	Dead	1	3rd of 3 or more primaries
Corpus Uteri	3	Married (including common law)	0	70	2	Black	1	Female	1	2011	1	Poorly differentiated; Grade III	2	Positive histology	Regional	1	50	No radiation and/or cancer-directed surgery	Surgery performed	1	None/Unknown	0	Yes	1	No	0	No	0	No	0	No	0	Septicemia	N/A not first tumor	N/A not first tumor	23	Dead	1	3rd of 3 or more primaries
Corpus Uteri	3	Married (including common law)	0	56	1	White	0	Female	1	2002	0	Undifferentiated; anaplastic; Grade IV	3	Positive histology	Regional	1	50	Radiation after surgery	Surgery performed	1	Beam radiation	1	No/Unknown	0	Blank(s)		Blank(s)		Blank(s)		Blank(s)		Breast	N/A not first tumor	N/A not first tumor	24	Dead	1	2nd of 2 or more primaries
Corpus Uteri	3	Widowed	1	88	2	White	0	Female	1	2007	0	Undifferentiated; anaplastic; Grade IV	3	Positive histology	Localized	0	0	No radiation and/or cancer-directed surgery	Not recommended	0	Beam radiation	1	No/Unknown	0	Blank(s)		Blank(s)		Blank(s)		Blank(s)		Diseases of Heart	N/A not first tumor	N/A not first tumor	104	Dead	1	2nd of 2 or more primaries
Corpus Uteri	3	Married (including common law)	0	75	2	White	0	Female	1	2012	1	Unknown	4	Positive histology	Localized	0	50	No radiation and/or cancer-directed surgery	Surgery performed	1	None/Unknown	0	Yes	1	No	0	No	0	No	0	No	0	Alive	N/A not first tumor	N/A not first tumor	53	Alive	0	3rd of 3 or more primaries
Corpus Uteri	3	Divorced	1	68	2	White	0	Female	1	2013	1	Poorly differentiated; Grade III	2	Positive histology	Regional	1	50	Radiation after surgery	Surgery performed	1	Radioactive implants (includes brachytherapy) (1988+)	1	Yes	1	No	0	No	0	No	0	No	0	Alive	N/A not first tumor	N/A not first tumor	41	Alive	0	2nd of 2 or more primaries
Corpus Uteri	3	Divorced	1	80	2	White	0	Female	1	2005	0	Undifferentiated; anaplastic; Grade IV	3	Positive histology	Distant	2	50	No radiation and/or cancer-directed surgery	Surgery performed	1	None/Unknown	0	No/Unknown	0	Blank(s)		Blank(s)		Blank(s)		Blank(s)		Uterus, NOS	N/A not first tumor	N/A not first tumor	3	Dead	1	3rd of 3 or more primaries
Corpus Uteri	3	Married (including common law)	0	64	2	Black	1	Female	1	2005	0	Unknown	4	Positive histology	Regional	1	50	Radiation after surgery	Surgery performed	1	Combination of beam with implants or isotopes	1	No/Unknown	0	Blank(s)		Blank(s)		Blank(s)		Blank(s)		Alive	N/A not first tumor	N/A not first tumor	140	Alive	0	2nd of 2 or more primaries
Corpus Uteri	3	Divorced	1	66	2	Asian or Pacific Islander	2	Female	1	2008	1	Poorly differentiated; Grade III	2	Positive histology	Distant	2	50	Radiation after surgery	Surgery performed	1	Beam radiation	1	Yes	1	Blank(s)		Blank(s)		Blank(s)		Blank(s)		Corpus Uteri	N/A not first tumor	N/A not first tumor	6	Dead	1	2nd of 2 or more primaries
Corpus Uteri	3	Widowed	1	81	2	Asian or Pacific Islander	2	Female	1	2008	1	Poorly differentiated; Grade III	2	Positive histology	Regional	1	50	No radiation and/or cancer-directed surgery	Surgery performed	1	None/Unknown	0	No/Unknown	0	Blank(s)		Blank(s)		Blank(s)		Blank(s)		Cerebrovascular Diseases	N/A not first tumor	N/A not first tumor	8	Dead	1	2nd of 2 or more primaries
Corpus Uteri	3	Unknown	3	64	2	White	0	Female	1	2011	1	Undifferentiated; anaplastic; Grade IV	3	Positive histology	Localized	0	50	Radiation after surgery	Surgery performed	1	Combination of beam with implants or isotopes	1	No/Unknown	0	No	0	No	0	No	0	No	0	Lung and Bronchus	N/A not first tumor	N/A not first tumor	50	Dead	1	2nd of 2 or more primaries
Corpus Uteri	3	Married (including common law)	0	68	2	Asian or Pacific Islander	2	Female	1	2016	1	Poorly differentiated; Grade III	2	Positive histology	Distant	2	50	No radiation and/or cancer-directed surgery	Surgery performed	1	None/Unknown	0	Yes	1	No	0	No	0	No	0	No	0	Alive	N/A not first tumor	N/A not first tumor	0	Alive	0	2nd of 2 or more primaries
Corpus Uteri	3	Married (including common law)	0	87	2	White	0	Female	1	2012	1	Poorly differentiated; Grade III	2	Positive histology	Localized	0	60	No radiation and/or cancer-directed surgery	Surgery performed	1	None/Unknown	0	No/Unknown	0	No	0	No	0	No	0	No	0	Other Cause of Death	N/A not first tumor	N/A not first tumor	3	Dead	1	2nd of 2 or more primaries
Corpus Uteri	3	Divorced	1	55	1	White	0	Female	1	2015	1	Poorly differentiated; Grade III	2	Positive histology	Regional	1	50	Radiation after surgery	Surgery performed	1	Beam radiation	1	Yes	1	No	0	No	0	No	0	No	0	Alive	N/A not first tumor	N/A not first tumor	23	Alive	0	2nd of 2 or more primaries
Corpus Uteri	3	Divorced	1	71	2	White	0	Female	1	2006	0	Poorly differentiated; Grade III	2	Positive histology	Localized	0	50	No radiation and/or cancer-directed surgery	Surgery performed	1	None/Unknown	0	No/Unknown	0	Blank(s)		Blank(s)		Blank(s)		Blank(s)		Alive	N/A not first tumor	N/A not first tumor	126	Alive	0	2nd of 2 or more primaries
Corpus Uteri	3	Single (never married)	2	42	1	White	0	Female	1	2008	1	Unknown	4	Positive histology	Regional	1	50	No radiation and/or cancer-directed surgery	Surgery performed	1	None/Unknown	0	No/Unknown	0	Blank(s)		Blank(s)		Blank(s)		Blank(s)		Pneumonia and Influenza	N/A not first tumor	N/A not first tumor	34	Dead	1	3rd of 3 or more primaries
Corpus Uteri	3	Widowed	1	83	2	White	0	Female	1	2002	0	Poorly differentiated; Grade III	2	Positive histology	Regional	1	61	No radiation and/or cancer-directed surgery	Surgery performed	1	None/Unknown	0	No/Unknown	0	Blank(s)		Blank(s)		Blank(s)		Blank(s)		Alzheimers (ICD-9 and 10 only)	Alive or dead of other cause	Dead (attributable to causes other than this cancer dx)	58	Dead	1	One primary only
Corpus Uteri	3	Married (including common law)	0	75	2	White	0	Female	1	2001	0	Poorly differentiated; Grade III	2	Positive histology	Localized	0	0	No radiation and/or cancer-directed surgery	Not recommended	0	Radioactive implants (includes brachytherapy) (1988+)	1	No/Unknown	0	Blank(s)		Blank(s)		Blank(s)		Blank(s)		Hypertension without Heart Disease	Alive or dead of other cause	Dead (attributable to causes other than this cancer dx)	11	Dead	1	One primary only
Corpus Uteri	3	Divorced	1	79	2	Black	1	Female	1	2001	0	Poorly differentiated; Grade III	2	Positive histology	Regional	1	50	No radiation and/or cancer-directed surgery	Surgery performed	1	None/Unknown	0	No/Unknown	0	Blank(s)		Blank(s)		Blank(s)		Blank(s)		Other Cause of Death	Alive or dead of other cause	Dead (attributable to causes other than this cancer dx)	144	Dead	1	One primary only
Corpus Uteri	3	Widowed	1	89	2	White	0	Female	1	2001	0	Unknown	4	Positive histology	Localized	0	50	Radiation after surgery	Surgery performed	1	Combination of beam with implants or isotopes	1	No/Unknown	0	Blank(s)		Blank(s)		Blank(s)		Blank(s)		Accidents and Adverse Effects	Alive or dead of other cause	Dead (attributable to causes other than this cancer dx)	27	Dead	1	One primary only
Corpus Uteri	3	Widowed	1	68	2	White	0	Female	1	2001	0	Unknown	4	Positive histology	Localized	0	50	No radiation and/or cancer-directed surgery	Surgery performed	1	None/Unknown	0	No/Unknown	0	Blank(s)		Blank(s)		Blank(s)		Blank(s)		Alive	Alive or dead of other cause	Alive or dead due to cancer	186	Alive	0	1st of 2 or more primaries
Corpus Uteri	3	Widowed	1	81	2	Asian or Pacific Islander	2	Female	1	2009	1	Undifferentiated; anaplastic; Grade IV	3	Positive histology	Localized	0	50	No radiation and/or cancer-directed surgery	Surgery performed	1	None/Unknown	0	No/Unknown	0	Blank(s)		Blank(s)		Blank(s)		Blank(s)		Corpus Uteri	N/A not first tumor	N/A not first tumor	16	Dead	1	2nd of 2 or more primaries
Corpus Uteri	3	Married (including common law)	0	70	2	White	0	Female	1	2000	0	Poorly differentiated; Grade III	2	Positive histology	Regional	1	63	Radiation after surgery	Surgery performed	1	Beam radiation	1	No/Unknown	0	Blank(s)		Blank(s)		Blank(s)		Blank(s)		Ovary	Dead (attributable to this cancer dx)	Alive or dead due to cancer	12	Dead	1	One primary only
Corpus Uteri	3	Divorced	1	79	2	White	0	Female	1	2002	0	Poorly differentiated; Grade III	2	Positive histology	Localized	0	50	No radiation and/or cancer-directed surgery	Surgery performed	1	None/Unknown	0	No/Unknown	0	Blank(s)		Blank(s)		Blank(s)		Blank(s)		Chronic Obstructive Pulmonary Disease and Allied Cond	Alive or dead of other cause	Dead (attributable to causes other than this cancer dx)	155	Dead	1	1st of 2 or more primaries
Corpus Uteri	3	Married (including common law)	0	63	2	White	0	Female	1	2001	0	Poorly differentiated; Grade III	2	Positive histology	Localized	0	50	No radiation and/or cancer-directed surgery	Surgery performed	1	None/Unknown	0	No/Unknown	0	Blank(s)		Blank(s)		Blank(s)		Blank(s)		Alive	Alive or dead of other cause	Alive or dead due to cancer	181	Alive	0	One primary only
Corpus Uteri	3	Widowed	1	83	2	White	0	Female	1	2001	0	Unknown	4	Positive histology	Distant	2	77	Radiation after surgery	Surgery performed	1	Beam radiation	1	Yes	1	Blank(s)		Blank(s)		Blank(s)		Blank(s)		Diseases of Heart	Alive or dead of other cause	Dead (attributable to causes other than this cancer dx)	107	Dead	1	One primary only
Corpus Uteri	3	Married (including common law)	0	52	1	Asian or Pacific Islander	2	Female	1	2000	0	Poorly differentiated; Grade III	2	Positive histology	Regional	1	63	Radiation after surgery	Surgery performed	1	Combination of beam with implants or isotopes	1	No/Unknown	0	Blank(s)		Blank(s)		Blank(s)		Blank(s)		Alive	Alive or dead of other cause	Alive or dead due to cancer	12	Alive	0	One primary only
Corpus Uteri	3	Single (never married)	2	60	1	White	0	Female	1	2001	0	Poorly differentiated; Grade III	2	Positive histology	Localized	0	50	Radiation after surgery	Surgery performed	1	Combination of beam with implants or isotopes	1	No/Unknown	0	Blank(s)		Blank(s)		Blank(s)		Blank(s)		Alive	Alive or dead of other cause	Alive or dead due to cancer	54	Alive	0	One primary only
Corpus Uteri	3	Widowed	1	89	2	White	0	Female	1	2001	0	Poorly differentiated; Grade III	2	Positive histology	Unknown/unstaged	3	0	No radiation and/or cancer-directed surgery	Recommended but not performed, patient refused	0	None/Unknown	0	No/Unknown	0	Blank(s)		Blank(s)		Blank(s)		Blank(s)		Uterus, NOS	Dead (attributable to this cancer dx)	Alive or dead due to cancer	16	Dead	1	One primary only
Corpus Uteri	3	Widowed	1	70	2	Black	1	Female	1	2002	0	Unknown	4	Positive histology	Localized	0	50	No radiation and/or cancer-directed surgery	Surgery performed	1	None/Unknown	0	No/Unknown	0	Blank(s)		Blank(s)		Blank(s)		Blank(s)		Diseases of Heart	Alive or dead of other cause	Dead (attributable to causes other than this cancer dx)	7	Dead	1	One primary only
Corpus Uteri	3	Unknown	3	72	2	White	0	Female	1	2001	0	Well differentiated; Grade I	0	Positive histology	Localized	0	50	No radiation and/or cancer-directed surgery	Surgery performed	1	None/Unknown	0	No/Unknown	0	Blank(s)		Blank(s)		Blank(s)		Blank(s)		Cerebrovascular Diseases	Alive or dead of other cause	Dead (attributable to causes other than this cancer dx)	127	Dead	1	One primary only
Corpus Uteri	3	Married (including common law)	0	65	2	White	0	Female	1	2002	0	Poorly differentiated; Grade III	2	Positive histology	Regional	1	61	Radiation after surgery	Surgery performed	1	Combination of beam with implants or isotopes	1	No/Unknown	0	Blank(s)		Blank(s)		Blank(s)		Blank(s)		Alive	Alive or dead of other cause	Alive or dead due to cancer	170	Alive	0	One primary only
Corpus Uteri	3	Widowed	1	79	2	White	0	Female	1	2000	0	Poorly differentiated; Grade III	2	Positive histology	Distant	2	32	No radiation and/or cancer-directed surgery	Surgery performed	1	None/Unknown	0	Yes	1	Blank(s)		Blank(s)		Blank(s)		Blank(s)		Uterus, NOS	Dead (attributable to this cancer dx)	Alive or dead due to cancer	4	Dead	1	One primary only
Corpus Uteri	3	Widowed	1	63	2	Black	1	Female	1	2001	0	Poorly differentiated; Grade III	2	Positive histology	Regional	1	50	Radiation prior to surgery	Surgery performed	1	Combination of beam with implants or isotopes	1	No/Unknown	0	Blank(s)		Blank(s)		Blank(s)		Blank(s)		Corpus Uteri	Dead (attributable to this cancer dx)	Alive or dead due to cancer	4	Dead	1	One primary only
Corpus Uteri	3	Unknown	3	64	2	White	0	Female	1	2001	0	Undifferentiated; anaplastic; Grade IV	3	Positive histology	Regional	1	50	No radiation and/or cancer-directed surgery	Surgery performed	1	None/Unknown	0	No/Unknown	0	Blank(s)		Blank(s)		Blank(s)		Blank(s)		Corpus Uteri	Dead (attributable to this cancer dx)	Alive or dead due to cancer	0	Dead	1	One primary only
Corpus Uteri	3	Unknown	3	84	2	White	0	Female	1	2001	0	Moderately differentiated; Grade II	1	Positive histology	Localized	0	50	No radiation and/or cancer-directed surgery	Surgery performed	1	None/Unknown	0	No/Unknown	0	Blank(s)		Blank(s)		Blank(s)		Blank(s)		Chronic Obstructive Pulmonary Disease and Allied Cond	Alive or dead of other cause	Dead (attributable to causes other than this cancer dx)	60	Dead	1	One primary only
Corpus Uteri	3	Married (including common law)	0	85	2	White	0	Female	1	2001	0	Undifferentiated; anaplastic; Grade IV	3	Positive histology	Regional	1	0	No radiation and/or cancer-directed surgery	Not recommended	0	None/Unknown	0	No/Unknown	0	Blank(s)		Blank(s)		Blank(s)		Blank(s)		Cerebrovascular Diseases	Alive or dead of other cause	Dead (attributable to causes other than this cancer dx)	1	Dead	1	One primary only
Corpus Uteri	3	Widowed	1	63	2	White	0	Female	1	2001	0	Unknown	4	Positive histology	Localized	0	50	No radiation and/or cancer-directed surgery	Surgery performed	1	None/Unknown	0	No/Unknown	0	Blank(s)		Blank(s)		Blank(s)		Blank(s)		Uterus, NOS	N/A not first tumor	N/A not first tumor	40	Dead	1	2nd of 2 or more primaries
Corpus Uteri	3	Widowed	1	83	2	White	0	Female	1	2002	0	Moderately differentiated; Grade II	1	Positive histology	Regional	1	50	Radiation after surgery	Surgery performed	1	Combination of beam with implants or isotopes	1	No/Unknown	0	Blank(s)		Blank(s)		Blank(s)		Blank(s)		Corpus Uteri	Dead (attributable to this cancer dx)	Alive or dead due to cancer	15	Dead	1	One primary only
Corpus Uteri	3	Married (including common law)	0	77	2	White	0	Female	1	2002	0	Unknown	4	Positive histology	Localized	0	32	No radiation and/or cancer-directed surgery	Surgery performed	1	None/Unknown	0	No/Unknown	0	Blank(s)		Blank(s)		Blank(s)		Blank(s)		Diabetes Mellitus	N/A not first tumor	N/A not first tumor	105	Dead	1	2nd of 2 or more primaries
Corpus Uteri	3	Widowed	1	76	2	Asian or Pacific Islander	2	Female	1	2004	0	Poorly differentiated; Grade III	2	Positive histology	Localized	0	63	Radiation after surgery	Surgery performed	1	Combination of beam with implants or isotopes	1	No/Unknown	0	Blank(s)		Blank(s)		Blank(s)		Blank(s)		Other Cause of Death	Alive or dead of other cause	Dead (attributable to causes other than this cancer dx)	120	Dead	1	1st of 2 or more primaries
Corpus Uteri	3	Widowed	1	77	2	White	0	Female	1	2002	0	Undifferentiated; anaplastic; Grade IV	3	Positive histology	Localized	0	0	No radiation and/or cancer-directed surgery	Not recommended	0	Radioactive implants (includes brachytherapy) (1988+)	1	No/Unknown	0	Blank(s)		Blank(s)		Blank(s)		Blank(s)		Chronic Obstructive Pulmonary Disease and Allied Cond	N/A not first tumor	N/A not first tumor	2	Dead	1	2nd of 2 or more primaries
Corpus Uteri	3	Widowed	1	78	2	White	0	Female	1	2008	1	Unknown	4	Positive histology	Localized	0	0	No radiation and/or cancer-directed surgery	Not recommended	0	Beam radiation	1	No/Unknown	0	Blank(s)		Blank(s)		Blank(s)		Blank(s)		Myeloma	N/A not first tumor	N/A not first tumor	5	Dead	1	2nd of 2 or more primaries
Corpus Uteri	3	Married (including common law)	0	62	2	White	0	Female	1	2000	0	Moderately differentiated; Grade II	1	Positive histology	Localized	0	50	No radiation and/or cancer-directed surgery	Surgery performed	1	None/Unknown	0	No/Unknown	0	Blank(s)		Blank(s)		Blank(s)		Blank(s)		Alive	Alive or dead of other cause	Alive or dead due to cancer	198	Alive	0	One primary only
Corpus Uteri	3	Married (including common law)	0	73	2	White	0	Female	1	2002	0	Unknown	4	Positive histology	Distant	2	50	No radiation and/or cancer-directed surgery	Surgery performed	1	None/Unknown	0	Yes	1	Blank(s)		Blank(s)		Blank(s)		Blank(s)		Ovary	Dead (attributable to this cancer dx)	Alive or dead due to cancer	7	Dead	1	One primary only
Corpus Uteri	3	Married (including common law)	0	52	1	Asian or Pacific Islander	2	Female	1	2004	0	Poorly differentiated; Grade III	2	Positive histology	Distant	2	0	No radiation and/or cancer-directed surgery	Not recommended	0	None/Unknown	0	No/Unknown	0	Blank(s)		Blank(s)		Blank(s)		Blank(s)		Corpus Uteri	Dead (attributable to this cancer dx)	Alive or dead due to cancer	3	Dead	1	One primary only
Corpus Uteri	3	Married (including common law)	0	68	2	White	0	Female	1	2004	0	Unknown	4	Positive histology	Distant	2	50	Radiation after surgery	Surgery performed	1	Beam radiation	1	Yes	1	Blank(s)		Blank(s)		Blank(s)		Blank(s)		Corpus Uteri	Dead (attributable to this cancer dx)	Alive or dead due to cancer	8	Dead	1	One primary only
Corpus Uteri	3	Divorced	1	67	2	White	0	Female	1	2004	0	Poorly differentiated; Grade III	2	Positive histology	Distant	2	50	No radiation and/or cancer-directed surgery	Surgery performed	1	None/Unknown	0	No/Unknown	0	Blank(s)		Blank(s)		Blank(s)		Blank(s)		State DC not available or state DC available but no COD	Dead (missing/unknown COD)	Dead (missing/unknown COD)	5	Dead	1	One primary only
Corpus Uteri	3	Widowed	1	74	2	White	0	Female	1	2003	0	Undifferentiated; anaplastic; Grade IV	3	Positive histology	Regional	1	50	Radiation after surgery	Surgery performed	1	Beam radiation	1	Yes	1	Blank(s)		Blank(s)		Blank(s)		Blank(s)		Corpus Uteri	Dead (attributable to this cancer dx)	Alive or dead due to cancer	35	Dead	1	One primary only
Corpus Uteri	3	Unknown	3	62	2	Black	1	Female	1	2003	0	Unknown	4	Positive histology	Localized	0	50	No radiation and/or cancer-directed surgery	Surgery performed	1	None/Unknown	0	No/Unknown	0	Blank(s)		Blank(s)		Blank(s)		Blank(s)		Alive	Alive or dead of other cause	Alive or dead due to cancer	164	Alive	0	One primary only
Corpus Uteri	3	Single (never married)	2	64	2	Black	1	Female	1	2003	0	Poorly differentiated; Grade III	2	Positive histology	Regional	1	50	Radiation before and after surgery	Surgery performed	1	Combination of beam with implants or isotopes	1	Yes	1	Blank(s)		Blank(s)		Blank(s)		Blank(s)		Diseases of Heart	Alive or dead of other cause	Dead (attributable to causes other than this cancer dx)	48	Dead	1	One primary only
Corpus Uteri	3	Married (including common law)	0	72	2	White	0	Female	1	2004	0	Undifferentiated; anaplastic; Grade IV	3	Positive histology	Regional	1	50	Radiation after surgery	Surgery performed	1	Beam radiation	1	No/Unknown	0	Blank(s)		Blank(s)		Blank(s)		Blank(s)		Corpus Uteri	Dead (attributable to this cancer dx)	Alive or dead due to cancer	14	Dead	1	One primary only
Corpus Uteri	3	Single (never married)	2	47	1	White	0	Female	1	2004	0	Poorly differentiated; Grade III	2	Positive histology	Regional	1	50	Radiation after surgery	Surgery performed	1	Beam radiation	1	Yes	1	Blank(s)		Blank(s)		Blank(s)		Blank(s)		Alive	Alive or dead of other cause	Alive or dead due to cancer	150	Alive	0	One primary only
Corpus Uteri	3	Widowed	1	65	2	White	0	Female	1	2004	0	Poorly differentiated; Grade III	2	Positive histology	Regional	1	50	Radiation after surgery	Surgery performed	1	Beam radiation	1	Yes	1	Blank(s)		Blank(s)		Blank(s)		Blank(s)		Corpus Uteri	Dead (attributable to this cancer dx)	Alive or dead due to cancer	37	Dead	1	One primary only
Corpus Uteri	3	Married (including common law)	0	70	2	White	0	Female	1	2004	0	Poorly differentiated; Grade III	2	Positive histology	Localized	0	50	No radiation and/or cancer-directed surgery	Surgery performed	1	None/Unknown	0	No/Unknown	0	Blank(s)		Blank(s)		Blank(s)		Blank(s)		Alive	Alive or dead of other cause	Alive or dead due to cancer	150	Alive	0	One primary only
Corpus Uteri	3	Single (never married)	2	44	1	White	0	Female	1	2004	0	Poorly differentiated; Grade III	2	Positive histology	Regional	1	50	Radiation after surgery	Surgery performed	1	Combination of beam with implants or isotopes	1	Yes	1	Blank(s)		Blank(s)		Blank(s)		Blank(s)		Corpus Uteri	Dead (attributable to this cancer dx)	Alive or dead due to cancer	23	Dead	1	One primary only
Corpus Uteri	3	Unknown	3	62	2	White	0	Female	1	2004	0	Undifferentiated; anaplastic; Grade IV	3	Positive histology	Distant	2	61	No radiation and/or cancer-directed surgery	Surgery performed	1	None/Unknown	0	Yes	1	Blank(s)		Blank(s)		Blank(s)		Blank(s)		Uterus, NOS	Dead (attributable to this cancer dx)	Alive or dead due to cancer	13	Dead	1	One primary only
Corpus Uteri	3	Married (including common law)	0	68	2	Asian or Pacific Islander	2	Female	1	2004	0	Poorly differentiated; Grade III	2	Positive histology	Regional	1	50	Radiation after surgery	Surgery performed	1	Combination of beam with implants or isotopes	1	Yes	1	Blank(s)		Blank(s)		Blank(s)		Blank(s)		State DC not available or state DC available but no COD	Dead (missing/unknown COD)	Dead (missing/unknown COD)	19	Dead	1	One primary only
Corpus Uteri	3	Widowed	1	95	2	White	0	Female	1	2007	0	Poorly differentiated; Grade III	2	Positive histology	Localized	0	50	No radiation and/or cancer-directed surgery	Surgery performed	1	None/Unknown	0	No/Unknown	0	Blank(s)		Blank(s)		Blank(s)		Blank(s)		Miscellaneous Malignant Cancer	N/A not first tumor	N/A not first tumor	39	Dead	1	2nd of 2 or more primaries
Corpus Uteri	3	Married (including common law)	0	65	2	White	0	Female	1	2004	0	Undifferentiated; anaplastic; Grade IV	3	Positive histology	Localized	0	50	No radiation and/or cancer-directed surgery	Surgery performed	1	None/Unknown	0	No/Unknown	0	Blank(s)		Blank(s)		Blank(s)		Blank(s)		Corpus Uteri	Dead (attributable to this cancer dx)	Alive or dead due to cancer	40	Dead	1	One primary only
Corpus Uteri	3	Widowed	1	73	2	White	0	Female	1	2004	0	Poorly differentiated; Grade III	2	Positive histology	Localized	0	50	No radiation and/or cancer-directed surgery	Surgery performed	1	None/Unknown	0	Yes	1	Blank(s)		Blank(s)		Blank(s)		Blank(s)		Alive	Alive or dead of other cause	Alive or dead due to cancer	148	Alive	0	One primary only
Corpus Uteri	3	Married (including common law)	0	64	2	White	0	Female	1	2004	0	Unknown	4	Positive histology	Regional	1	0	No radiation and/or cancer-directed surgery	Not recommended	0	None/Unknown	0	No/Unknown	0	Blank(s)		Blank(s)		Blank(s)		Blank(s)		Alive	Alive or dead of other cause	Alive or dead due to cancer	90	Alive	0	One primary only
Corpus Uteri	3	Widowed	1	90	2	White	0	Female	1	2004	0	Poorly differentiated; Grade III	2	Positive histology	Regional	1	50	Radiation after surgery	Surgery performed	1	Beam radiation	1	No/Unknown	0	Blank(s)		Blank(s)		Blank(s)		Blank(s)		Uterus, NOS	Dead (attributable to this cancer dx)	Alive or dead due to cancer	4	Dead	1	One primary only
Corpus Uteri	3	Married (including common law)	0	70	2	White	0	Female	1	2004	0	Poorly differentiated; Grade III	2	Positive histology	Localized	0	50	No radiation and/or cancer-directed surgery	Surgery performed	1	None/Unknown	0	No/Unknown	0	Blank(s)		Blank(s)		Blank(s)		Blank(s)		Alive	Alive or dead of other cause	Alive or dead due to cancer	153	Alive	0	One primary only
Corpus Uteri	3	Married (including common law)	0	56	1	Asian or Pacific Islander	2	Female	1	2005	0	Poorly differentiated; Grade III	2	Positive histology	Localized	0	50	No radiation and/or cancer-directed surgery	Surgery performed	1	None/Unknown	0	No/Unknown	0	Blank(s)		Blank(s)		Blank(s)		Blank(s)		Alive	Alive or dead of other cause	Alive or dead due to cancer	139	Alive	0	One primary only
Corpus Uteri	3	Married (including common law)	0	67	2	White	0	Female	1	2005	0	Poorly differentiated; Grade III	2	Positive histology	Regional	1	63	Radiation after surgery	Surgery performed	1	Combination of beam with implants or isotopes	1	Yes	1	Blank(s)		Blank(s)		Blank(s)		Blank(s)		Corpus Uteri	Dead (attributable to this cancer dx)	Alive or dead due to cancer	57	Dead	1	One primary only
Corpus Uteri	3	Divorced	1	80	2	Black	1	Female	1	2005	0	Unknown	4	Positive histology	Localized	0	50	No radiation and/or cancer-directed surgery	Surgery performed	1	None/Unknown	0	No/Unknown	0	Blank(s)		Blank(s)		Blank(s)		Blank(s)		Cerebrovascular Diseases	Alive or dead of other cause	Dead (attributable to causes other than this cancer dx)	111	Dead	1	One primary only
Corpus Uteri	3	Single (never married)	2	57	1	Black	1	Female	1	2005	0	Undifferentiated; anaplastic; Grade IV	3	Positive histology	Regional	1	77	No radiation and/or cancer-directed surgery	Surgery performed	1	None/Unknown	0	No/Unknown	0	Blank(s)		Blank(s)		Blank(s)		Blank(s)		Corpus Uteri	Dead (attributable to this cancer dx)	Alive or dead due to cancer	4	Dead	1	One primary only
Corpus Uteri	3	Widowed	1	83	2	Black	1	Female	1	2005	0	Unknown	4	Positive histology	Regional	1	0	No radiation and/or cancer-directed surgery	Not recommended	0	Combination of beam with implants or isotopes	1	No/Unknown	0	Blank(s)		Blank(s)		Blank(s)		Blank(s)		Diseases of Heart	Alive or dead of other cause	Dead (attributable to causes other than this cancer dx)	18	Dead	1	One primary only
Corpus Uteri	3	Widowed	1	83	2	White	0	Female	1	2005	0	Poorly differentiated; Grade III	2	Positive histology	Distant	2	63	No radiation and/or cancer-directed surgery	Surgery performed	1	None/Unknown	0	No/Unknown	0	Blank(s)		Blank(s)		Blank(s)		Blank(s)		Ovary	Dead (attributable to this cancer dx)	Alive or dead due to cancer	0	Dead	1	One primary only
Corpus Uteri	3	Widowed	1	72	2	Black	1	Female	1	2005	0	Unknown	4	Positive histology	Regional	1	50	Radiation after surgery	Surgery performed	1	Radioactive implants (includes brachytherapy) (1988+)	1	No/Unknown	0	Blank(s)		Blank(s)		Blank(s)		Blank(s)		Alive	Alive or dead of other cause	Alive or dead due to cancer	139	Alive	0	One primary only
Corpus Uteri	3	Widowed	1	84	2	White	0	Female	1	2005	0	Unknown	4	Positive histology	Localized	0	50	No radiation and/or cancer-directed surgery	Surgery performed	1	None/Unknown	0	No/Unknown	0	Blank(s)		Blank(s)		Blank(s)		Blank(s)		Symptoms, Signs and Ill-Defined Conditions	Alive or dead of other cause	Dead (attributable to causes other than this cancer dx)	3	Dead	1	One primary only
Corpus Uteri	3	Divorced	1	63	2	White	0	Female	1	2005	0	Poorly differentiated; Grade III	2	Positive histology	Distant	2	78	No radiation and/or cancer-directed surgery	Surgery performed	1	None/Unknown	0	No/Unknown	0	Blank(s)		Blank(s)		Blank(s)		Blank(s)		Corpus Uteri	Dead (attributable to this cancer dx)	Alive or dead due to cancer	1	Dead	1	One primary only
Corpus Uteri	3	Single (never married)	2	57	1	White	0	Female	1	2006	0	Undifferentiated; anaplastic; Grade IV	3	Positive histology	Distant	2	63	No radiation and/or cancer-directed surgery	Surgery performed	1	None/Unknown	0	Yes	1	Blank(s)		Blank(s)		Blank(s)		Blank(s)		Uterus, NOS	Dead (attributable to this cancer dx)	Alive or dead due to cancer	11	Dead	1	One primary only
Corpus Uteri	3	Widowed	1	82	2	Asian or Pacific Islander	2	Female	1	2005	0	Unknown	4	Positive histology	Regional	1	50	Radiation after surgery	Surgery performed	1	Combination of beam with implants or isotopes	1	No/Unknown	0	Blank(s)		Blank(s)		Blank(s)		Blank(s)		Corpus Uteri	N/A not first tumor	N/A not first tumor	24	Dead	1	2nd of 2 or more primaries
Corpus Uteri	3	Married (including common law)	0	71	2	White	0	Female	1	2006	0	Unknown	4	Positive histology	Localized	0	50	No radiation and/or cancer-directed surgery	Surgery performed	1	None/Unknown	0	No/Unknown	0	Blank(s)		Blank(s)		Blank(s)		Blank(s)		Uterus, NOS	Dead (attributable to this cancer dx)	Alive or dead due to cancer	62	Dead	1	One primary only
Corpus Uteri	3	Married (including common law)	0	51	1	Asian or Pacific Islander	2	Female	1	2006	0	Undifferentiated; anaplastic; Grade IV	3	Positive histology	Localized	0	50	No radiation and/or cancer-directed surgery	Surgery performed	1	None/Unknown	0	No/Unknown	0	Blank(s)		Blank(s)		Blank(s)		Blank(s)		Alive	Alive or dead of other cause	Alive or dead due to cancer	127	Alive	0	One primary only
Corpus Uteri	3	Widowed	1	69	2	White	0	Female	1	2006	0	Unknown	4	Positive histology	Localized	0	50	No radiation and/or cancer-directed surgery	Surgery performed	1	None/Unknown	0	No/Unknown	0	Blank(s)		Blank(s)		Blank(s)		Blank(s)		Alive	Alive or dead of other cause	Alive or dead due to cancer	127	Alive	0	One primary only
Corpus Uteri	3	Single (never married)	2	55	1	White	0	Female	1	2006	0	Undifferentiated; anaplastic; Grade IV	3	Positive histology	Regional	1	50	Radiation after surgery	Surgery performed	1	Combination of beam with implants or isotopes	1	Yes	1	Blank(s)		Blank(s)		Blank(s)		Blank(s)		Alive	Alive or dead of other cause	Alive or dead due to cancer	127	Alive	0	One primary only
Corpus Uteri	3	Widowed	1	82	2	White	0	Female	1	2006	0	Unknown	4	Positive histology	Localized	0	50	No radiation and/or cancer-directed surgery	Surgery performed	1	None/Unknown	0	No/Unknown	0	Blank(s)		Blank(s)		Blank(s)		Blank(s)		Corpus Uteri	Dead (attributable to this cancer dx)	Alive or dead due to cancer	8	Dead	1	1st of 2 or more primaries
Corpus Uteri	3	Married (including common law)	0	58	1	White	0	Female	1	2006	0	Undifferentiated; anaplastic; Grade IV	3	Positive histology	Localized	0	50	No radiation and/or cancer-directed surgery	Surgery performed	1	None/Unknown	0	No/Unknown	0	Blank(s)		Blank(s)		Blank(s)		Blank(s)		Alive	Alive or dead of other cause	Alive or dead due to cancer	121	Alive	0	One primary only
Corpus Uteri	3	Married (including common law)	0	68	2	White	0	Female	1	2006	0	Poorly differentiated; Grade III	2	Positive histology	Regional	1	50	No radiation and/or cancer-directed surgery	Surgery performed	1	None/Unknown	0	No/Unknown	0	Blank(s)		Blank(s)		Blank(s)		Blank(s)		Alive	Alive or dead of other cause	Alive or dead due to cancer	120	Alive	0	One primary only
Corpus Uteri	3	Married (including common law)	0	54	1	Asian or Pacific Islander	2	Female	1	2016	1	Poorly differentiated; Grade III	2	Positive histology	Localized	0	50	Radiation after surgery	Surgery performed	1	Radioactive implants (includes brachytherapy) (1988+)	1	Yes	1	No	0	No	0	No	0	No	0	Alive	N/A not first tumor	N/A not first tumor	0	Alive	0	2nd of 2 or more primaries
Corpus Uteri	3	Married (including common law)	0	83	2	Asian or Pacific Islander	2	Female	1	2006	0	Poorly differentiated; Grade III	2	Positive histology	Localized	0	50	Radiation after surgery	Surgery performed	1	Beam radiation	1	No/Unknown	0	Blank(s)		Blank(s)		Blank(s)		Blank(s)		Uterus, NOS	Dead (attributable to this cancer dx)	Alive or dead due to cancer	61	Dead	1	One primary only
Corpus Uteri	3	Unknown	3	65	2	Asian or Pacific Islander	2	Female	1	2007	0	Undifferentiated; anaplastic; Grade IV	3	Positive histology	Regional	1	50	No radiation and/or cancer-directed surgery	Surgery performed	1	None/Unknown	0	Yes	1	Blank(s)		Blank(s)		Blank(s)		Blank(s)		Alive	Alive or dead of other cause	Alive or dead due to cancer	79	Alive	0	One primary only
Corpus Uteri	3	Married (including common law)	0	86	2	White	0	Female	1	2007	0	Unknown	4	Positive histology	Distant	2	50	No radiation and/or cancer-directed surgery	Surgery performed	1	None/Unknown	0	Yes	1	Blank(s)		Blank(s)		Blank(s)		Blank(s)		Corpus Uteri	Dead (attributable to this cancer dx)	Alive or dead due to cancer	2	Dead	1	One primary only
Corpus Uteri	3	Married (including common law)	0	48	1	Asian or Pacific Islander	2	Female	1	2007	0	Poorly differentiated; Grade III	2	Positive histology	Distant	2	50	Radiation after surgery	Surgery performed	1	Beam radiation	1	Yes	1	Blank(s)		Blank(s)		Blank(s)		Blank(s)		Corpus Uteri	Dead (attributable to this cancer dx)	Alive or dead due to cancer	8	Dead	1	One primary only
Corpus Uteri	3	Married (including common law)	0	67	2	White	0	Female	1	2007	0	Poorly differentiated; Grade III	2	Positive histology	Localized	0	50	Radiation after surgery	Surgery performed	1	Beam radiation	1	Yes	1	Blank(s)		Blank(s)		Blank(s)		Blank(s)		Alive	Alive or dead of other cause	Alive or dead due to cancer	114	Alive	0	One primary only
Corpus Uteri	3	Unknown	3	80	2	White	0	Female	1	2007	0	Undifferentiated; anaplastic; Grade IV	3	Positive histology	Regional	1	0	No radiation and/or cancer-directed surgery	Not recommended	0	None/Unknown	0	No/Unknown	0	Blank(s)		Blank(s)		Blank(s)		Blank(s)		State DC not available or state DC available but no COD	Dead (missing/unknown COD)	Dead (missing/unknown COD)	6	Dead	1	One primary only
Corpus Uteri	3	Divorced	1	61	2	White	0	Female	1	2007	0	Poorly differentiated; Grade III	2	Positive histology	Localized	0	50	Radiation after surgery	Surgery performed	1	Beam radiation	1	No/Unknown	0	Blank(s)		Blank(s)		Blank(s)		Blank(s)		Alive	Alive or dead of other cause	Alive or dead due to cancer	110	Alive	0	One primary only
Corpus Uteri	3	Married (including common law)	0	58	1	White	0	Female	1	2007	0	Poorly differentiated; Grade III	2	Positive histology	Regional	1	50	Radiation after surgery	Surgery performed	1	Beam radiation	1	Yes	1	Blank(s)		Blank(s)		Blank(s)		Blank(s)		Ovary	Dead (attributable to this cancer dx)	Alive or dead due to cancer	32	Dead	1	1st of 2 or more primaries
Corpus Uteri	3	Widowed	1	84	2	White	0	Female	1	2007	0	Moderately differentiated; Grade II	1	Positive histology	Regional	1	0	No radiation and/or cancer-directed surgery	Not recommended	0	None/Unknown	0	No/Unknown	0	Blank(s)		Blank(s)		Blank(s)		Blank(s)		Corpus Uteri	Dead (attributable to this cancer dx)	Alive or dead due to cancer	26	Dead	1	One primary only
Corpus Uteri	3	Widowed	1	82	2	White	0	Female	1	2007	0	Poorly differentiated; Grade III	2	Positive histology	Distant	2	0	No radiation and/or cancer-directed surgery	Not recommended	0	None/Unknown	0	No/Unknown	0	Blank(s)		Blank(s)		Blank(s)		Blank(s)		Uterus, NOS	Dead (attributable to this cancer dx)	Alive or dead due to cancer	9	Dead	1	One primary only
Corpus Uteri	3	Divorced	1	75	2	White	0	Female	1	2007	0	Poorly differentiated; Grade III	2	Positive histology	Localized	0	50	No radiation and/or cancer-directed surgery	Surgery performed	1	None/Unknown	0	No/Unknown	0	Blank(s)		Blank(s)		Blank(s)		Blank(s)		Alive	Alive or dead of other cause	Alive or dead due to cancer	111	Alive	0	1st of 2 or more primaries
Corpus Uteri	3	Widowed	1	69	2	White	0	Female	1	2007	0	Poorly differentiated; Grade III	2	Positive histology	Regional	1	50	No radiation and/or cancer-directed surgery	Surgery performed	1	None/Unknown	0	Yes	1	Blank(s)		Blank(s)		Blank(s)		Blank(s)		Uterus, NOS	Dead (attributable to this cancer dx)	Alive or dead due to cancer	18	Dead	1	One primary only
Corpus Uteri	3	Single (never married)	2	83	2	White	0	Female	1	2007	0	Poorly differentiated; Grade III	2	Positive histology	Distant	2	50	No radiation and/or cancer-directed surgery	Surgery performed	1	None/Unknown	0	Yes	1	Blank(s)		Blank(s)		Blank(s)		Blank(s)		Corpus Uteri	Dead (attributable to this cancer dx)	Alive or dead due to cancer	24	Dead	1	One primary only
Corpus Uteri	3	Widowed	1	77	2	Black	1	Female	1	2007	0	Moderately differentiated; Grade II	1	Positive histology	Distant	2	50	No radiation and/or cancer-directed surgery	Surgery performed	1	None/Unknown	0	Yes	1	Blank(s)		Blank(s)		Blank(s)		Blank(s)		Corpus Uteri	Dead (attributable to this cancer dx)	Alive or dead due to cancer	6	Dead	1	One primary only
Corpus Uteri	3	Single (never married)	2	34	1	White	0	Female	1	2007	0	Poorly differentiated; Grade III	2	Positive histology	Localized	0	50	Radiation after surgery	Surgery performed	1	Beam radiation	1	Yes	1	Blank(s)		Blank(s)		Blank(s)		Blank(s)		Alive	Alive or dead of other cause	Alive or dead due to cancer	109	Alive	0	One primary only
Corpus Uteri	3	Widowed	1	81	2	White	0	Female	1	2008	1	Poorly differentiated; Grade III	2	Positive histology	Regional	1	50	Radiation after surgery	Surgery performed	1	Beam radiation	1	No/Unknown	0	Blank(s)		Blank(s)		Blank(s)		Blank(s)		Cerebrovascular Diseases	N/A not first tumor	N/A not first tumor	80	Dead	1	2nd of 2 or more primaries
Corpus Uteri	3	Married (including common law)	0	56	1	White	0	Female	1	2008	1	Undifferentiated; anaplastic; Grade IV	3	Positive histology	Regional	1	50	No radiation and/or cancer-directed surgery	Surgery performed	1	None/Unknown	0	No/Unknown	0	Blank(s)		Blank(s)		Blank(s)		Blank(s)		Alive	Alive or dead of other cause	Alive or dead due to cancer	102	Alive	0	One primary only
Corpus Uteri	3	Divorced	1	64	2	Asian or Pacific Islander	2	Female	1	2008	1	Poorly differentiated; Grade III	2	Positive histology	Distant	2	60	No radiation and/or cancer-directed surgery	Surgery performed	1	None/Unknown	0	Yes	1	Blank(s)		Blank(s)		Blank(s)		Blank(s)		Uterus, NOS	Dead (attributable to this cancer dx)	Alive or dead due to cancer	19	Dead	1	One primary only
Corpus Uteri	3	Divorced	1	72	2	Black	1	Female	1	2008	1	Poorly differentiated; Grade III	2	Positive histology	Regional	1	50	No radiation and/or cancer-directed surgery	Surgery performed	1	None/Unknown	0	No/Unknown	0	Blank(s)		Blank(s)		Blank(s)		Blank(s)		Cervix Uteri	Dead (attributable to this cancer dx)	Alive or dead due to cancer	25	Dead	1	One primary only
Corpus Uteri	3	Divorced	1	74	2	White	0	Female	1	2008	1	Poorly differentiated; Grade III	2	Positive histology	Localized	0	50	No radiation and/or cancer-directed surgery	Surgery performed	1	None/Unknown	0	No/Unknown	0	Blank(s)		Blank(s)		Blank(s)		Blank(s)		Uterus, NOS	Dead (attributable to this cancer dx)	Alive or dead due to cancer	42	Dead	1	1st of 2 or more primaries
Corpus Uteri	3	Widowed	1	80	2	White	0	Female	1	2008	1	Undifferentiated; anaplastic; Grade IV	3	Positive histology	Distant	2	40	No radiation and/or cancer-directed surgery	Surgery performed	1	None/Unknown	0	Yes	1	Blank(s)		Blank(s)		Blank(s)		Blank(s)		Uterus, NOS	Dead (attributable to this cancer dx)	Alive or dead due to cancer	13	Dead	1	One primary only
Corpus Uteri	3	Married (including common law)	0	90	2	Black	1	Female	1	2008	1	Poorly differentiated; Grade III	2	Positive histology	Localized	0	0	No radiation and/or cancer-directed surgery	Recommended but not performed, patient refused	0	Beam radiation	1	No/Unknown	0	Blank(s)		Blank(s)		Blank(s)		Blank(s)		Ovary	Dead (attributable to this cancer dx)	Alive or dead due to cancer	8	Dead	1	One primary only
Corpus Uteri	3	Single (never married)	2	58	1	White	0	Female	1	2013	1	Unknown	4	Positive histology	Distant	2	63	No radiation and/or cancer-directed surgery	Surgery performed	1	None/Unknown	0	Yes	1	No	0	No	0	No	0	No	0	Uterus, NOS	N/A not first tumor	N/A not first tumor	28	Dead	1	2nd of 2 or more primaries
Corpus Uteri	3	Single (never married)	2	69	2	White	0	Female	1	2009	1	Poorly differentiated; Grade III	2	Positive histology	Regional	1	0	No radiation and/or cancer-directed surgery	Not recommended	0	None/Unknown	0	No/Unknown	0	Blank(s)		Blank(s)		Blank(s)		Blank(s)		Uterus, NOS	Dead (attributable to this cancer dx)	Alive or dead due to cancer	36	Dead	1	One primary only
Corpus Uteri	3	Widowed	1	83	2	White	0	Female	1	2009	1	Unknown	4	Positive histology	Distant	2	50	No radiation and/or cancer-directed surgery	Surgery performed	1	None/Unknown	0	No/Unknown	0	Blank(s)		Blank(s)		Blank(s)		Blank(s)		Uterus, NOS	Dead (attributable to this cancer dx)	Alive or dead due to cancer	15	Dead	1	One primary only
Corpus Uteri	3	Widowed	1	64	2	Black	1	Female	1	2009	1	Unknown	4	Positive histology	Regional	1	50	No radiation and/or cancer-directed surgery	Surgery performed	1	None/Unknown	0	Yes	1	Blank(s)		Blank(s)		Blank(s)		Blank(s)		Alive	Alive or dead of other cause	Alive or dead due to cancer	91	Alive	0	One primary only
Corpus Uteri	3	Married (including common law)	0	82	2	White	0	Female	1	2009	1	Undifferentiated; anaplastic; Grade IV	3	Positive histology	Localized	0	50	Radiation after surgery	Surgery performed	1	Radioactive implants (includes brachytherapy) (1988+)	1	No/Unknown	0	Blank(s)		Blank(s)		Blank(s)		Blank(s)		Alive	Alive or dead of other cause	Alive or dead due to cancer	93	Alive	0	One primary only
Corpus Uteri	3	Widowed	1	69	2	Black	1	Female	1	2009	1	Poorly differentiated; Grade III	2	Positive histology	Localized	0	50	No radiation and/or cancer-directed surgery	Surgery performed	1	None/Unknown	0	No/Unknown	0	Blank(s)		Blank(s)		Blank(s)		Blank(s)		Alive	Alive or dead of other cause	Alive or dead due to cancer	94	Alive	0	1st of 2 or more primaries
Corpus Uteri	3	Married (including common law)	0	62	2	Black	1	Female	1	2009	1	Unknown	4	Positive histology	Localized	0	50	No radiation and/or cancer-directed surgery	Surgery performed	1	None/Unknown	0	No/Unknown	0	Blank(s)		Blank(s)		Blank(s)		Blank(s)		Alive	Alive or dead of other cause	Alive or dead due to cancer	91	Alive	0	One primary only
Corpus Uteri	3	Divorced	1	51	1	Black	1	Female	1	2009	1	Poorly differentiated; Grade III	2	Positive histology	Distant	2	77	Radiation after surgery	Surgery performed	1	Beam radiation	1	Yes	1	Blank(s)		Blank(s)		Blank(s)		Blank(s)		Uterus, NOS	Dead (attributable to this cancer dx)	Alive or dead due to cancer	73	Dead	1	One primary only
Corpus Uteri	3	Married (including common law)	0	58	1	White	0	Female	1	2009	1	Poorly differentiated; Grade III	2	Positive histology	Regional	1	50	Radiation after surgery	Surgery performed	1	Beam radiation	1	Yes	1	Blank(s)		Blank(s)		Blank(s)		Blank(s)		Uterus, NOS	Dead (attributable to this cancer dx)	Alive or dead due to cancer	28	Dead	1	One primary only
Corpus Uteri	3	Single (never married)	2	70	2	White	0	Female	1	2009	1	Poorly differentiated; Grade III	2	Positive histology	Regional	1	50	Radiation after surgery	Surgery performed	1	Radiation, NOS method or source not specified	1	Yes	1	Blank(s)		Blank(s)		Blank(s)		Blank(s)		Corpus Uteri	Dead (attributable to this cancer dx)	Alive or dead due to cancer	50	Dead	1	One primary only
Corpus Uteri	3	Single (never married)	2	63	2	Black	1	Female	1	2009	1	Poorly differentiated; Grade III	2	Positive histology	Regional	1	40	No radiation and/or cancer-directed surgery	Surgery performed	1	None/Unknown	0	Yes	1	Blank(s)		Blank(s)		Blank(s)		Blank(s)		Uterus, NOS	Dead (attributable to this cancer dx)	Alive or dead due to cancer	14	Dead	1	One primary only
Corpus Uteri	3	Widowed	1	89	2	White	0	Female	1	2010	1	Unknown	4	Positive histology	Regional	1	50	Radiation after surgery	Surgery performed	1	Radioactive implants (includes brachytherapy) (1988+)	1	No/Unknown	0	No	0	No	0	No	0	No	0	Corpus Uteri	Dead (attributable to this cancer dx)	Alive or dead due to cancer	10	Dead	1	One primary only
Corpus Uteri	3	Widowed	1	83	2	White	0	Female	1	2010	1	Poorly differentiated; Grade III	2	Positive histology	Localized	0	50	No radiation and/or cancer-directed surgery	Surgery performed	1	None/Unknown	0	No/Unknown	0	No	0	No	0	No	0	No	0	Diseases of Heart	Alive or dead of other cause	Dead (attributable to causes other than this cancer dx)	64	Dead	1	One primary only
Corpus Uteri	3	Widowed	1	63	2	White	0	Female	1	2010	1	Unknown	4	Positive histology	Distant	2	0	No radiation and/or cancer-directed surgery	Not recommended	0	None/Unknown	0	Yes	1	No	0	No	0	Yes	1	No	0	Corpus Uteri	Dead (attributable to this cancer dx)	Alive or dead due to cancer	13	Dead	1	One primary only
Corpus Uteri	3	Divorced	1	59	1	Black	1	Female	1	2010	1	Poorly differentiated; Grade III	2	Positive histology	Distant	2	61	No radiation and/or cancer-directed surgery	Surgery performed	1	None/Unknown	0	Yes	1	No	0	No	0	No	0	No	0	Ovary	Dead (attributable to this cancer dx)	Alive or dead due to cancer	9	Dead	1	One primary only
Corpus Uteri	3	Separated	1	70	2	Black	1	Female	1	2010	1	Poorly differentiated; Grade III	2	Positive histology	Localized	0	50	Radiation after surgery	Surgery performed	1	Radioactive implants (includes brachytherapy) (1988+)	1	No/Unknown	0	No	0	No	0	No	0	No	0	Alive	Alive or dead of other cause	Alive or dead due to cancer	76	Alive	0	One primary only
Corpus Uteri	3	Married (including common law)	0	81	2	Asian or Pacific Islander	2	Female	1	2010	1	Poorly differentiated; Grade III	2	Positive histology	Regional	1	20	Radiation after surgery	Surgery performed	1	Beam radiation	1	No/Unknown	0	No	0	No	0	No	0	No	0	Uterus, NOS	Dead (attributable to this cancer dx)	Alive or dead due to cancer	49	Dead	1	One primary only
Corpus Uteri	3	Widowed	1	68	2	Black	1	Female	1	2013	1	Poorly differentiated; Grade III	2	Positive histology	Distant	2	67	No radiation and/or cancer-directed surgery	Surgery performed	1	None/Unknown	0	No/Unknown	0	No	0	No	0	No	0	No	0	Uterus, NOS	N/A not first tumor	N/A not first tumor	2	Dead	1	2nd of 2 or more primaries
Corpus Uteri	3	Married (including common law)	0	62	2	Asian or Pacific Islander	2	Female	1	2014	1	Poorly differentiated; Grade III	2	Positive histology	Localized	0	50	Radiation after surgery	Surgery performed	1	Radioactive implants (includes brachytherapy) (1988+)	1	No/Unknown	0	No	0	No	0	No	0	No	0	Alive	N/A not first tumor	N/A not first tumor	30	Alive	0	2nd of 2 or more primaries
Corpus Uteri	3	Widowed	1	62	2	White	0	Female	1	2010	1	Unknown	4	Positive histology	Distant	2	50	Radiation after surgery	Surgery performed	1	Beam radiation	1	Yes	1	No	0	No	0	No	0	No	0	Uterus, NOS	Dead (attributable to this cancer dx)	Alive or dead due to cancer	33	Dead	1	One primary only
Corpus Uteri	3	Divorced	1	63	2	White	0	Female	1	2010	1	Undifferentiated; anaplastic; Grade IV	3	Positive histology	Distant	2	67	No radiation and/or cancer-directed surgery	Surgery performed	1	None/Unknown	0	Yes	1	Yes	1	No	0	No	0	No	0	Uterus, NOS	Dead (attributable to this cancer dx)	Alive or dead due to cancer	8	Dead	1	One primary only
Corpus Uteri	3	Unknown	3	75	2	White	0	Female	1	2011	1	Unknown	4	Positive histology	Localized	0	50	No radiation and/or cancer-directed surgery	Surgery performed	1	None/Unknown	0	No/Unknown	0	No	0	No	0	No	0	No	0	Alive	Alive or dead of other cause	Alive or dead due to cancer	71	Alive	0	One primary only
Corpus Uteri	3	Married (including common law)	0	50	1	Asian or Pacific Islander	2	Female	1	2011	1	Poorly differentiated; Grade III	2	Positive histology	Localized	0	50	Radiation after surgery	Surgery performed	1	Radioactive implants (includes brachytherapy) (1988+)	1	No/Unknown	0	No	0	No	0	No	0	No	0	Alive	Alive or dead of other cause	Alive or dead due to cancer	69	Alive	0	One primary only
Corpus Uteri	3	Single (never married)	2	76	2	White	0	Female	1	2010	1	Unknown	4	Positive histology	Localized	0	0	No radiation and/or cancer-directed surgery	Recommended but not performed, patient refused	0	None/Unknown	0	No/Unknown	0	No	0	No	0	No	0	No	0	Uterus, NOS	Dead (attributable to this cancer dx)	Alive or dead due to cancer	4	Dead	1	One primary only
Corpus Uteri	3	Married (including common law)	0	52	1	Asian or Pacific Islander	2	Female	1	2011	1	Unknown	4	Positive histology	Localized	0	65	No radiation and/or cancer-directed surgery	Surgery performed	1	None/Unknown	0	No/Unknown	0	No	0	No	0	No	0	No	0	Alive	Alive or dead of other cause	Alive or dead due to cancer	69	Alive	0	One primary only
Corpus Uteri	3	Single (never married)	2	55	1	White	0	Female	1	2011	1	Unknown	4	Positive histology	Distant	2	0	No radiation and/or cancer-directed surgery	Not recommended	0	Beam radiation	1	No/Unknown	0	No	0	No	0	No	0	Yes	1	Uterus, NOS	Dead (attributable to this cancer dx)	Alive or dead due to cancer	3	Dead	1	One primary only
Corpus Uteri	3	Single (never married)	2	64	2	White	0	Female	1	2011	1	Poorly differentiated; Grade III	2	Positive histology	Regional	1	67	Radiation after surgery	Surgery performed	1	Radioactive implants (includes brachytherapy) (1988+)	1	Yes	1	No	0	No	0	No	0	No	0	Alive	Alive or dead of other cause	Alive or dead due to cancer	66	Alive	0	One primary only
Corpus Uteri	3	Widowed	1	73	2	Black	1	Female	1	2011	1	Poorly differentiated; Grade III	2	Positive histology	Localized	0	50	No radiation and/or cancer-directed surgery	Surgery performed	1	None/Unknown	0	No/Unknown	0	No	0	No	0	No	0	No	0	Alive	Alive or dead of other cause	Alive or dead due to cancer	64	Alive	0	One primary only
Corpus Uteri	3	Single (never married)	2	66	2	White	0	Female	1	2011	1	Undifferentiated; anaplastic; Grade IV	3	Positive histology	Distant	2	50	No radiation and/or cancer-directed surgery	Surgery performed	1	None/Unknown	0	Yes	1	No	0	No	0	No	0	No	0	Corpus Uteri	Dead (attributable to this cancer dx)	Alive or dead due to cancer	14	Dead	1	One primary only
Corpus Uteri	3	Widowed	1	81	2	White	0	Female	1	2011	1	Unknown	4	Positive histology	Regional	1	60	Radiation after surgery	Surgery performed	1	Beam radiation	1	No/Unknown	0	No	0	No	0	No	0	No	0	Cervix Uteri	Dead (attributable to this cancer dx)	Alive or dead due to cancer	33	Dead	1	One primary only
Corpus Uteri	3	Married (including common law)	0	70	2	White	0	Female	1	2012	1	Poorly differentiated; Grade III	2	Positive histology	Localized	0	50	No radiation and/or cancer-directed surgery	Surgery performed	1	None/Unknown	0	No/Unknown	0	No	0	No	0	No	0	No	0	Alive	Alive or dead of other cause	Alive or dead due to cancer	59	Alive	0	One primary only
Corpus Uteri	3	Married (including common law)	0	63	2	White	0	Female	1	2012	1	Poorly differentiated; Grade III	2	Positive histology	Regional	1	61	Radiation after surgery	Surgery performed	1	Beam radiation	1	Yes	1	No	0	No	0	No	0	No	0	Alive	Alive or dead of other cause	Alive or dead due to cancer	56	Alive	0	One primary only
Corpus Uteri	3	Married (including common law)	0	76	2	White	0	Female	1	2012	1	Unknown	4	Positive histology	Regional	1	50	Radiation after surgery	Surgery performed	1	Beam radiation	1	Yes	1	No	0	No	0	No	0	No	0	Uterus, NOS	Dead (attributable to this cancer dx)	Alive or dead due to cancer	27	Dead	1	One primary only
Corpus Uteri	3	Unknown	3	64	2	Asian or Pacific Islander	2	Female	1	2012	1	Poorly differentiated; Grade III	2	Positive histology	Localized	0	50	Radiation after surgery	Surgery performed	1	Beam radiation	1	Yes	1	No	0	No	0	No	0	No	0	Alive	Alive or dead of other cause	Alive or dead due to cancer	56	Alive	0	One primary only
Corpus Uteri	3	Single (never married)	2	72	2	Black	1	Female	1	2012	1	Poorly differentiated; Grade III	2	Positive histology	Localized	0	0	No radiation and/or cancer-directed surgery	Not recommended	0	Combination of beam with implants or isotopes	1	No/Unknown	0	No	0	No	0	No	0	No	0	Alive	Alive or dead of other cause	Alive or dead due to cancer	55	Alive	0	1st of 2 or more primaries
Corpus Uteri	3	Widowed	1	86	2	White	0	Female	1	2012	1	Poorly differentiated; Grade III	2	Positive histology	Regional	1	61	No radiation and/or cancer-directed surgery	Surgery performed	1	None/Unknown	0	No/Unknown	0	No	0	No	0	No	0	No	0	Corpus Uteri	Dead (attributable to this cancer dx)	Alive or dead due to cancer	27	Dead	1	One primary only
Corpus Uteri	3	Married (including common law)	0	60	1	White	0	Female	1	2012	1	Undifferentiated; anaplastic; Grade IV	3	Positive histology	Localized	0	50	No radiation and/or cancer-directed surgery	Surgery performed	1	None/Unknown	0	Yes	1	No	0	No	0	No	0	No	0	Lung and Bronchus	N/A not first tumor	N/A not first tumor	8	Dead	1	2nd of 2 or more primaries
Corpus Uteri	3	Married (including common law)	0	84	2	White	0	Female	1	2012	1	Poorly differentiated; Grade III	2	Positive histology	Localized	0	0	No radiation and/or cancer-directed surgery	Not recommended	0	Combination of beam with implants or isotopes	1	No/Unknown	0	No	0	No	0	No	0	No	0	Other Cause of Death	Alive or dead of other cause	Dead (attributable to causes other than this cancer dx)	50	Dead	1	One primary only
Corpus Uteri	3	Married (including common law)	0	58	1	White	0	Female	1	2012	1	Unknown	4	Positive histology	Localized	0	50	Radiation after surgery	Surgery performed	1	Radioactive implants (includes brachytherapy) (1988+)	1	No/Unknown	0	No	0	No	0	No	0	No	0	Corpus Uteri	Dead (attributable to this cancer dx)	Alive or dead due to cancer	26	Dead	1	One primary only
Corpus Uteri	3	Widowed	1	68	2	Asian or Pacific Islander	2	Female	1	2012	1	Undifferentiated; anaplastic; Grade IV	3	Positive histology	Localized	0	50	Radiation after surgery	Surgery performed	1	Radioactive implants (includes brachytherapy) (1988+)	1	No/Unknown	0	No	0	No	0	No	0	No	0	Alive	Alive or dead of other cause	Alive or dead due to cancer	53	Alive	0	1st of 2 or more primaries
Corpus Uteri	3	Unknown	3	64	2	Asian or Pacific Islander	2	Female	1	2012	1	Unknown	4	Positive histology	Regional	1	0	No radiation and/or cancer-directed surgery	Not recommended	0	Combination of beam with implants or isotopes	1	Yes	1	No	0	No	0	No	0	No	0	Uterus, NOS	Dead (attributable to this cancer dx)	Alive or dead due to cancer	5	Dead	1	One primary only
Corpus Uteri	3	Single (never married)	2	72	2	White	0	Female	1	2012	1	Unknown	4	Positive histology	Distant	2	0	No radiation and/or cancer-directed surgery	Not recommended	0	Combination of beam with implants or isotopes	1	No/Unknown	0	Yes	1	No	0	No	0	No	0	Corpus Uteri	Dead (attributable to this cancer dx)	Alive or dead due to cancer	15	Dead	1	One primary only
Corpus Uteri	3	Married (including common law)	0	71	2	Asian or Pacific Islander	2	Female	1	2012	1	Unknown	4	Positive histology	Regional	1	50	No radiation and/or cancer-directed surgery	Surgery performed	1	None/Unknown	0	Yes	1	No	0	No	0	No	0	No	0	Alive	Alive or dead of other cause	Alive or dead due to cancer	50	Alive	0	One primary only
Corpus Uteri	3	Married (including common law)	0	71	2	Asian or Pacific Islander	2	Female	1	2013	1	Poorly differentiated; Grade III	2	Positive histology	Regional	1	50	Radiation after surgery	Surgery performed	1	Combination of beam with implants or isotopes	1	Yes	1	No	0	No	0	No	0	No	0	Corpus Uteri	Dead (attributable to this cancer dx)	Alive or dead due to cancer	13	Dead	1	One primary only
Corpus Uteri	3	Widowed	1	70	2	White	0	Female	1	2013	1	Unknown	4	Positive histology	Regional	1	50	Radiation after surgery	Surgery performed	1	Radiation, NOS method or source not specified	1	Yes	1	No	0	No	0	No	0	No	0	Uterus, NOS	Dead (attributable to this cancer dx)	Alive or dead due to cancer	14	Dead	1	One primary only
Corpus Uteri	3	Unknown	3	81	2	White	0	Female	1	2013	1	Undifferentiated; anaplastic; Grade IV	3	Positive histology	Localized	0	50	Radiation after surgery	Surgery performed	1	Radioactive implants (includes brachytherapy) (1988+)	1	No/Unknown	0	No	0	No	0	No	0	No	0	Alive	Alive or dead of other cause	Alive or dead due to cancer	46	Alive	0	One primary only
Corpus Uteri	3	Married (including common law)	0	79	2	White	0	Female	1	2013	1	Unknown	4	Positive histology	Localized	0	50	Radiation after surgery	Surgery performed	1	Beam radiation	1	No/Unknown	0	No	0	No	0	No	0	No	0	Alive	Alive or dead of other cause	Alive or dead due to cancer	46	Alive	0	One primary only
Corpus Uteri	3	Married (including common law)	0	73	2	White	0	Female	1	2016	1	Undifferentiated; anaplastic; Grade IV	3	Positive histology	Regional	1	50	Radiation after surgery	Surgery performed	1	Combination of beam with implants or isotopes	1	No/Unknown	0	No	0	No	0	No	0	No	0	Alive	N/A not first tumor	N/A not first tumor	10	Alive	0	2nd of 2 or more primaries
Corpus Uteri	3	Married (including common law)	0	61	2	White	0	Female	1	2013	1	Poorly differentiated; Grade III	2	Positive histology	Localized	0	50	No radiation and/or cancer-directed surgery	Surgery performed	1	None/Unknown	0	No/Unknown	0	No	0	No	0	No	0	No	0	Alive	N/A not first tumor	N/A not first tumor	46	Alive	0	2nd of 2 or more primaries
Corpus Uteri	3	Unknown	3	62	2	Asian or Pacific Islander	2	Female	1	2013	1	Poorly differentiated; Grade III	2	Positive histology	Localized	0	50	Radiation after surgery	Surgery performed	1	Radioactive implants (includes brachytherapy) (1988+)	1	Yes	1	No	0	No	0	No	0	No	0	Alive	Alive or dead of other cause	Alive or dead due to cancer	43	Alive	0	One primary only
Corpus Uteri	3	Married (including common law)	0	73	2	White	0	Female	1	2013	1	Poorly differentiated; Grade III	2	Positive histology	Regional	1	63	No radiation and/or cancer-directed surgery	Surgery performed	1	None/Unknown	0	No/Unknown	0	No	0	No	0	No	0	No	0	Cervix Uteri	Dead (attributable to this cancer dx)	Alive or dead due to cancer	5	Dead	1	One primary only
Corpus Uteri	3	Divorced	1	64	2	White	0	Female	1	2013	1	Poorly differentiated; Grade III	2	Positive histology	Distant	2	40	No radiation and/or cancer-directed surgery	Surgery performed	1	None/Unknown	0	Yes	1	No	0	No	0	No	0	No	0	Alive	Alive or dead of other cause	Alive or dead due to cancer	44	Alive	0	One primary only
Corpus Uteri	3	Married (including common law)	0	72	2	White	0	Female	1	2013	1	Poorly differentiated; Grade III	2	Positive histology	Regional	1	50	No radiation and/or cancer-directed surgery	Surgery performed	1	None/Unknown	0	Yes	1	No	0	No	0	No	0	No	0	Corpus Uteri	Dead (attributable to this cancer dx)	Alive or dead due to cancer	33	Dead	1	One primary only
Corpus Uteri	3	Separated	1	70	2	White	0	Female	1	2013	1	Poorly differentiated; Grade III	2	Positive histology	Regional	1	50	Radiation after surgery	Surgery performed	1	Beam radiation	1	No/Unknown	0	No	0	No	0	No	0	No	0	Corpus Uteri	Dead (attributable to this cancer dx)	Alive or dead due to cancer	17	Dead	1	One primary only
Corpus Uteri	3	Divorced	1	92	2	White	0	Female	1	2013	1	Poorly differentiated; Grade III	2	Positive histology	Localized	0	50	No radiation and/or cancer-directed surgery	Surgery performed	1	None/Unknown	0	No/Unknown	0	No	0	No	0	No	0	No	0	Alive	Alive or dead of other cause	Alive or dead due to cancer	38	Alive	0	One primary only
Corpus Uteri	3	Single (never married)	2	48	1	White	0	Female	1	2014	1	Undifferentiated; anaplastic; Grade IV	3	Positive histology	Distant	2	0	No radiation and/or cancer-directed surgery	Not recommended	0	None/Unknown	0	Yes	1	No	0	No	0	No	0	No	0	Corpus Uteri	Dead (attributable to this cancer dx)	Alive or dead due to cancer	8	Dead	1	One primary only
Corpus Uteri	3	Married (including common law)	0	67	2	Asian or Pacific Islander	2	Female	1	2013	1	Poorly differentiated; Grade III	2	Positive histology	Localized	0	0	No radiation and/or cancer-directed surgery	Not recommended	0	Combination of beam with implants or isotopes	1	No/Unknown	0	No	0	No	0	No	0	No	0	Uterus, NOS	Dead (attributable to this cancer dx)	Alive or dead due to cancer	28	Dead	1	One primary only
Corpus Uteri	3	Widowed	1	88	2	White	0	Female	1	2014	1	Unknown	4	Positive histology	Localized	0	50	Radiation after surgery	Surgery performed	1	Radioactive implants (includes brachytherapy) (1988+)	1	No/Unknown	0	No	0	No	0	No	0	No	0	Alive	Alive or dead of other cause	Alive or dead due to cancer	35	Alive	0	One primary only
Corpus Uteri	3	Single (never married)	2	75	2	White	0	Female	1	2014	1	Unknown	4	Positive histology	Localized	0	50	Radiation after surgery	Surgery performed	1	Radioactive implants (includes brachytherapy) (1988+)	1	Yes	1	No	0	No	0	No	0	No	0	Alive	N/A not first tumor	N/A not first tumor	30	Alive	0	2nd of 2 or more primaries
Corpus Uteri	3	Married (including common law)	0	68	2	White	0	Female	1	2014	1	Undifferentiated; anaplastic; Grade IV	3	Positive histology	Localized	0	50	No radiation and/or cancer-directed surgery	Surgery performed	1	None/Unknown	0	No/Unknown	0	No	0	No	0	No	0	No	0	Alive	Alive or dead of other cause	Alive or dead due to cancer	30	Alive	0	1st of 2 or more primaries
Corpus Uteri	3	Married (including common law)	0	60	1	White	0	Female	1	2014	1	Poorly differentiated; Grade III	2	Positive histology	Regional	1	67	Radiation after surgery	Surgery performed	1	Combination of beam with implants or isotopes	1	Yes	1	No	0	No	0	No	0	No	0	Alive	Alive or dead of other cause	Alive or dead due to cancer	31	Alive	0	One primary only
Corpus Uteri	3	Married (including common law)	0	60	1	White	0	Female	1	2014	1	Poorly differentiated; Grade III	2	Positive histology	Localized	0	50	Radiation after surgery	Surgery performed	1	Radioactive implants (includes brachytherapy) (1988+)	1	No/Unknown	0	No	0	No	0	No	0	No	0	Alive	Alive or dead of other cause	Alive or dead due to cancer	29	Alive	0	One primary only
Corpus Uteri	3	Married (including common law)	0	36	1	Asian or Pacific Islander	2	Female	1	2014	1	Unknown	4	Positive histology	Localized	0	50	No radiation and/or cancer-directed surgery	Surgery performed	1	None/Unknown	0	No/Unknown	0	No	0	No	0	No	0	No	0	Alive	Alive or dead of other cause	Alive or dead due to cancer	29	Alive	0	One primary only
Corpus Uteri	3	Married (including common law)	0	70	2	Black	1	Female	1	2014	1	Undifferentiated; anaplastic; Grade IV	3	Positive histology	Regional	1	50	Radiation after surgery	Surgery performed	1	Beam radiation	1	Yes	1	No	0	No	0	No	0	No	0	Miscellaneous Malignant Cancer	Dead (attributable to this cancer dx)	Alive or dead due to cancer	8	Dead	1	One primary only
Corpus Uteri	3	Married (including common law)	0	82	2	White	0	Female	1	2015	1	Unknown	4	Positive histology	Localized	0	40	Radiation after surgery	Surgery performed	1	Beam radiation	1	No/Unknown	0	No	0	No	0	No	0	No	0	Alive	Alive or dead of other cause	Alive or dead due to cancer	21	Alive	0	One primary only
Corpus Uteri	3	Married (including common law)	0	72	2	White	0	Female	1	2015	1	Poorly differentiated; Grade III	2	Positive histology	Localized	0	50	Radiation after surgery	Surgery performed	1	Beam radiation	1	No/Unknown	0	No	0	No	0	No	0	No	0	Alive	Alive or dead of other cause	Alive or dead due to cancer	22	Alive	0	One primary only
Corpus Uteri	3	Married (including common law)	0	73	2	White	0	Female	1	2015	1	Poorly differentiated; Grade III	2	Positive histology	Distant	2	50	Radiation prior to surgery	Surgery performed	1	Combination of beam with implants or isotopes	1	Yes	1	No	0	No	0	No	0	No	0	Alive	Alive or dead of other cause	Alive or dead due to cancer	20	Alive	0	One primary only
Corpus Uteri	3	Widowed	1	76	2	White	0	Female	1	2015	1	Unknown	4	Positive histology	Distant	2	0	No radiation and/or cancer-directed surgery	Not recommended	0	None/Unknown	0	Yes	1	No	0	No	0	No	0	No	0	Corpus Uteri	Dead (attributable to this cancer dx)	Alive or dead due to cancer	6	Dead	1	One primary only
Corpus Uteri	3	Divorced	1	62	2	White	0	Female	1	2015	1	Poorly differentiated; Grade III	2	Positive histology	Localized	0	50	No radiation and/or cancer-directed surgery	Surgery performed	1	None/Unknown	0	No/Unknown	0	No	0	No	0	No	0	No	0	Alive	Alive or dead of other cause	Alive or dead due to cancer	15	Alive	0	One primary only
Corpus Uteri	3	Married (including common law)	0	65	2	Asian or Pacific Islander	2	Female	1	2015	1	Poorly differentiated; Grade III	2	Positive histology	Regional	1	63	No radiation and/or cancer-directed surgery	Surgery performed	1	None/Unknown	0	Yes	1	No	0	No	0	No	0	No	0	Alive	Alive or dead of other cause	Alive or dead due to cancer	16	Alive	0	One primary only
Corpus Uteri	3	Single (never married)	2	56	1	Asian or Pacific Islander	2	Female	1	2015	1	Unknown	4	Positive histology	Distant	2	0	No radiation and/or cancer-directed surgery	Recommended but not performed, patient refused	0	Beam radiation	1	Yes	1	Yes	1	No	0	No	0	No	0	Alive	Alive or dead of other cause	Alive or dead due to cancer	16	Alive	0	One primary only
Corpus Uteri	3	Married (including common law)	0	51	1	Asian or Pacific Islander	2	Female	1	2015	1	Moderately differentiated; Grade II	1	Positive histology	Regional	1	50	Radiation after surgery	Surgery performed	1	Combination of beam with implants or isotopes	1	Yes	1	No	0	No	0	No	0	No	0	Alive	Alive or dead of other cause	Alive or dead due to cancer	19	Alive	0	One primary only
Corpus Uteri	3	Unknown	3	67	2	Black	1	Female	1	2015	1	Poorly differentiated; Grade III	2	Positive histology	Distant	2	50	No radiation and/or cancer-directed surgery	Surgery performed	1	None/Unknown	0	Yes	1	No	0	No	0	No	0	No	0	Cerebrovascular Diseases	Alive or dead of other cause	Dead (attributable to causes other than this cancer dx)	12	Dead	1	One primary only
Corpus Uteri	3	Married (including common law)	0	65	2	Black	1	Female	1	2015	1	Undifferentiated; anaplastic; Grade IV	3	Positive histology	Localized	0	61	Radiation after surgery	Surgery performed	1	Radioactive implants (includes brachytherapy) (1988+)	1	No/Unknown	0	No	0	No	0	No	0	No	0	Alive	Alive or dead of other cause	Alive or dead due to cancer	14	Alive	0	One primary only
Corpus Uteri	3	Widowed	1	75	2	White	0	Female	1	2016	1	Poorly differentiated; Grade III	2	Positive histology	Regional	1	50	Radiation after surgery	Surgery performed	1	Beam radiation	1	No/Unknown	0	No	0	No	0	No	0	No	0	Alive	Alive or dead of other cause	Alive or dead due to cancer	11	Alive	0	One primary only
Corpus Uteri	3	Married (including common law)	0	77	2	White	0	Female	1	2016	1	Unknown	4	Positive histology	Localized	0	50	Radiation after surgery	Surgery performed	1	Radioactive implants (includes brachytherapy) (1988+)	1	Yes	1	No	0	No	0	No	0	No	0	Alive	Alive or dead of other cause	Alive or dead due to cancer	8	Alive	0	One primary only
Corpus Uteri	3	Married (including common law)	0	61	2	White	0	Female	1	2016	1	Poorly differentiated; Grade III	2	Positive histology	Localized	0	50	Radiation after surgery	Surgery performed	1	Beam radiation	1	No/Unknown	0	No	0	No	0	No	0	No	0	Alive	Alive or dead of other cause	Alive or dead due to cancer	10	Alive	0	One primary only
Corpus Uteri	3	Married (including common law)	0	74	2	White	0	Female	1	2016	1	Unknown	4	Positive histology	Localized	0	50	No radiation and/or cancer-directed surgery	Surgery performed	1	None/Unknown	0	Yes	1	No	0	No	0	No	0	No	0	Alive	Alive or dead of other cause	Alive or dead due to cancer	5	Alive	0	One primary only
Corpus Uteri	3	Married (including common law)	0	67	2	Asian or Pacific Islander	2	Female	1	2016	1	Poorly differentiated; Grade III	2	Positive histology	Localized	0	50	No radiation and/or cancer-directed surgery	Surgery performed	1	None/Unknown	0	No/Unknown	0	No	0	No	0	No	0	No	0	Alive	Alive or dead of other cause	Alive or dead due to cancer	4	Alive	0	One primary only
Corpus Uteri	3	Married (including common law)	0	80	2	White	0	Female	1	2016	1	Poorly differentiated; Grade III	2	Positive histology	Localized	0	50	Radiation after surgery	Surgery performed	1	Radioactive implants (includes brachytherapy) (1988+)	1	No/Unknown	0	No	0	No	0	No	0	No	0	Alive	Alive or dead of other cause	Alive or dead due to cancer	3	Alive	0	1st of 2 or more primaries
Corpus Uteri	3	Married (including common law)	0	51	1	White	0	Female	1	2016	1	Poorly differentiated; Grade III	2	Positive histology	Distant	2	63	Radiation after surgery	Surgery performed	1	Beam radiation	1	Yes	1	Yes	1	No	0	No	0	No	0	Alive	Alive or dead of other cause	Alive or dead due to cancer	3	Alive	0	One primary only
Corpus Uteri	3	Single (never married)	2	55	1	White	0	Female	1	2016	1	Poorly differentiated; Grade III	2	Positive histology	Localized	0	50	Radiation after surgery	Surgery performed	1	Beam radiation	1	No/Unknown	0	No	0	No	0	No	0	No	0	Alive	Alive or dead of other cause	Alive or dead due to cancer	6	Alive	0	One primary only
Corpus Uteri	3	Married (including common law)	0	77	2	White	0	Female	1	2016	1	Undifferentiated; anaplastic; Grade IV	3	Positive histology	Localized	0	50	No radiation and/or cancer-directed surgery	Surgery performed	1	None/Unknown	0	No/Unknown	0	No	0	No	0	No	0	No	0	Alive	Alive or dead of other cause	Alive or dead due to cancer	8	Alive	0	One primary only
Corpus Uteri	3	Married (including common law)	0	62	2	White	0	Female	1	2016	1	Unknown	4	Positive histology	Localized	0	50	Radiation prior to surgery	Surgery performed	1	Beam radiation	1	No/Unknown	0	No	0	No	0	No	0	No	0	Alive	Alive or dead of other cause	Alive or dead due to cancer	1	Alive	0	One primary only
Corpus Uteri	3	Widowed	1	85	2	White	0	Female	1	2016	1	Unknown	4	Positive histology	Localized	0	50	Radiation after surgery	Surgery performed	1	Radioactive implants (includes brachytherapy) (1988+)	1	Yes	1	No	0	No	0	No	0	No	0	Alive	Alive or dead of other cause	Alive or dead due to cancer	5	Alive	0	One primary only
Corpus Uteri	3	Married (including common law)	0	86	2	White	0	Female	1	2016	1	Unknown	4	Positive histology	Regional	1	50	No radiation and/or cancer-directed surgery	Surgery performed	1	None/Unknown	0	No/Unknown	0	No	0	No	0	No	0	No	0	Alive	Alive or dead of other cause	Alive or dead due to cancer	5	Alive	0	One primary only
Corpus Uteri	3	Married (including common law)	0	67	2	Black	1	Female	1	2016	1	Undifferentiated; anaplastic; Grade IV	3	Positive histology	Localized	0	50	Radiation after surgery	Surgery performed	1	Radioactive implants (includes brachytherapy) (1988+)	1	Yes	1	No	0	No	0	No	0	No	0	Alive	Alive or dead of other cause	Alive or dead due to cancer	1	Alive	0	One primary only
Corpus Uteri	3	Married (including common law)	0	54	1	White	0	Female	1	2016	1	Poorly differentiated; Grade III	2	Positive histology	Localized	0	50	Radiation after surgery	Surgery performed	1	Beam radiation	1	No/Unknown	0	No	0	No	0	No	0	No	0	Alive	Alive or dead of other cause	Alive or dead due to cancer	1	Alive	0	One primary only
Corpus Uteri	3	Married (including common law)	0	68	2	White	0	Female	1	2016	1	Poorly differentiated; Grade III	2	Positive histology	Localized	0	50	No radiation and/or cancer-directed surgery	Surgery performed	1	None/Unknown	0	No/Unknown	0	No	0	No	0	No	0	No	0	Alive	Alive or dead of other cause	Alive or dead due to cancer	0	Alive	0	One primary only
Corpus Uteri	3	Married (including common law)	0	84	2	White	0	Female	1	2011	1	Unknown	4	Positive histology	Localized	0	50	Radiation after surgery	Surgery performed	1	Radioactive implants (includes brachytherapy) (1988+)	1	Yes	1	No	0	No	0	No	0	No	0	Alive	N/A not first tumor	N/A not first tumor	64	Alive	0	2nd of 2 or more primaries
Corpus Uteri	3	Married (including common law)	0	83	2	White	0	Female	1	2006	0	Undifferentiated; anaplastic; Grade IV	3	Positive histology	Regional	1	63	Radiation after surgery	Surgery performed	1	Radioactive implants (includes brachytherapy) (1988+)	1	Yes	1	Blank(s)		Blank(s)		Blank(s)		Blank(s)		Uterus, NOS	N/A not first tumor	N/A not first tumor	20	Dead	1	4th of 4 or more primaries
Corpus Uteri	3	Widowed	1	99	2	White	0	Female	1	2005	0	Poorly differentiated; Grade III	2	Positive histology	Regional	1	0	No radiation and/or cancer-directed surgery	Not recommended	0	None/Unknown	0	No/Unknown	0	Blank(s)		Blank(s)		Blank(s)		Blank(s)		Peritoneum, Omentum and Mesentery	N/A not first tumor	N/A not first tumor	0	Dead	1	2nd of 2 or more primaries
Corpus Uteri	3	Widowed	1	90	2	Black	1	Female	1	2000	0	Undifferentiated; anaplastic; Grade IV	3	Positive histology	Distant	2	0	No radiation and/or cancer-directed surgery	Not recommended	0	Beam radiation	1	No/Unknown	0	Blank(s)		Blank(s)		Blank(s)		Blank(s)		Uterus, NOS	N/A not first tumor	N/A not first tumor	2	Dead	1	2nd of 2 or more primaries
Corpus Uteri	3	Widowed	1	82	2	White	0	Female	1	2003	0	Undifferentiated; anaplastic; Grade IV	3	Positive histology	Regional	1	50	No radiation and/or cancer-directed surgery	Surgery performed	1	None/Unknown	0	No/Unknown	0	Blank(s)		Blank(s)		Blank(s)		Blank(s)		Corpus Uteri	N/A not first tumor	N/A not first tumor	32	Dead	1	2nd of 2 or more primaries
Corpus Uteri	3	Unknown	3	76	2	White	0	Female	1	2015	1	Unknown	4	Positive histology	Localized	0	50	No radiation and/or cancer-directed surgery	Surgery performed	1	None/Unknown	0	Yes	1	No	0	No	0	No	0	No	0	Alive	N/A not first tumor	N/A not first tumor	12	Alive	0	2nd of 2 or more primaries
Corpus Uteri	3	Divorced	1	49	1	White	0	Female	1	2000	0	Poorly differentiated; Grade III	2	Positive histology	Localized	0	50	No radiation and/or cancer-directed surgery	Surgery performed	1	None/Unknown	0	No/Unknown	0	Blank(s)		Blank(s)		Blank(s)		Blank(s)		Corpus Uteri	N/A not first tumor	N/A not first tumor	34	Dead	1	2nd of 2 or more primaries
Corpus Uteri	3	Married (including common law)	0	60	1	Black	1	Female	1	2015	1	Unknown	4	Positive histology	Localized	0	61	No radiation and/or cancer-directed surgery	Surgery performed	1	Recommended, unknown if administered	1	No/Unknown	0	No	0	No	0	No	0	No	0	Alive	N/A not first tumor	N/A not first tumor	22	Alive	0	2nd of 2 or more primaries
Corpus Uteri	3	Widowed	1	78	2	White	0	Female	1	2014	1	Undifferentiated; anaplastic; Grade IV	3	Positive histology	Regional	1	65	No radiation and/or cancer-directed surgery	Surgery performed	1	None/Unknown	0	Yes	1	No	0	No	0	No	0	No	0	Alive	N/A not first tumor	N/A not first tumor	13	Alive	0	3rd of 3 or more primaries
Corpus Uteri	3	Unknown	3	50	1	White	0	Female	1	2002	0	Poorly differentiated; Grade III	2	Positive histology	Localized	0	63	Radiation after surgery	Surgery performed	1	Combination of beam with implants or isotopes	1	No/Unknown	0	Blank(s)		Blank(s)		Blank(s)		Blank(s)		Corpus Uteri	N/A not first tumor	N/A not first tumor	42	Dead	1	2nd of 2 or more primaries
Corpus Uteri	3	Widowed	1	76	2	White	0	Female	1	2001	0	Poorly differentiated; Grade III	2	Positive histology	Localized	0	50	Radiation after surgery	Surgery performed	1	Beam radiation	1	No/Unknown	0	Blank(s)		Blank(s)		Blank(s)		Blank(s)		Diseases of Heart	N/A not first tumor	N/A not first tumor	78	Dead	1	2nd of 2 or more primaries
Corpus Uteri	3	Divorced	1	59	1	Black	1	Female	1	2006	0	Poorly differentiated; Grade III	2	Positive histology	Localized	0	50	Radiation after surgery	Surgery performed	1	Radioactive implants (includes brachytherapy) (1988+)	1	Yes	1	Blank(s)		Blank(s)		Blank(s)		Blank(s)		Alive	N/A not first tumor	N/A not first tumor	129	Alive	0	2nd of 2 or more primaries
Corpus Uteri	3	Married (including common law)	0	75	2	White	0	Female	1	2005	0	Poorly differentiated; Grade III	2	Positive histology	Localized	0	50	Radiation after surgery	Surgery performed	1	Beam radiation	1	No/Unknown	0	Blank(s)		Blank(s)		Blank(s)		Blank(s)		Corpus Uteri	N/A not first tumor	N/A not first tumor	34	Dead	1	2nd of 2 or more primaries
Corpus Uteri	3	Single (never married)	2	88	2	White	0	Female	1	2005	0	Undifferentiated; anaplastic; Grade IV	3	Positive histology	Localized	0	50	No radiation and/or cancer-directed surgery	Surgery performed	1	None/Unknown	0	No/Unknown	0	Blank(s)		Blank(s)		Blank(s)		Blank(s)		Diseases of Heart	N/A not first tumor	N/A not first tumor	88	Dead	1	2nd of 2 or more primaries
Corpus Uteri	3	Married (including common law)	0	73	2	White	0	Female	1	2006	0	Unknown	4	Positive histology	Localized	0	50	Radiation after surgery	Surgery performed	1	Radioactive implants (includes brachytherapy) (1988+)	1	No/Unknown	0	Blank(s)		Blank(s)		Blank(s)		Blank(s)		Ovary	N/A not first tumor	N/A not first tumor	80	Dead	1	2nd of 2 or more primaries
Corpus Uteri	3	Married (including common law)	0	72	2	White	0	Female	1	2015	1	Unknown	4	Positive histology	Regional	1	50	Radiation after surgery	Surgery performed	1	Radioactive implants (includes brachytherapy) (1988+)	1	Yes	1	No	0	No	0	No	0	No	0	Alive	N/A not first tumor	N/A not first tumor	19	Alive	0	2nd of 2 or more primaries
Corpus Uteri	3	Married (including common law)	0	84	2	White	0	Female	1	2000	0	Poorly differentiated; Grade III	2	Positive histology	Localized	0	50	No radiation and/or cancer-directed surgery	Surgery performed	1	None/Unknown	0	No/Unknown	0	Blank(s)		Blank(s)		Blank(s)		Blank(s)		Aortic Aneurysm and Dissection	Alive or dead of other cause	Dead (attributable to causes other than this cancer dx)	19	Dead	1	One primary only
Corpus Uteri	3	Married (including common law)	0	67	2	White	0	Female	1	2004	0	Poorly differentiated; Grade III	2	Positive histology	Localized	0	50	No radiation and/or cancer-directed surgery	Surgery performed	1	None/Unknown	0	No/Unknown	0	Blank(s)		Blank(s)		Blank(s)		Blank(s)		Alive	N/A not first tumor	N/A not first tumor	152	Alive	0	2nd of 2 or more primaries
Corpus Uteri	3	Widowed	1	70	2	White	0	Female	1	2000	0	Unknown	4	Positive histology	Localized	0	50	Radiation after surgery	Surgery performed	1	Combination of beam with implants or isotopes	1	No/Unknown	0	Blank(s)		Blank(s)		Blank(s)		Blank(s)		Uterus, NOS	Dead (attributable to this cancer dx)	Alive or dead due to cancer	31	Dead	1	One primary only
Corpus Uteri	3	Widowed	1	66	2	White	0	Female	1	2000	0	Poorly differentiated; Grade III	2	Positive histology	Regional	1	50	No radiation and/or cancer-directed surgery	Surgery performed	1	None/Unknown	0	Yes	1	Blank(s)		Blank(s)		Blank(s)		Blank(s)		Corpus Uteri	Dead (attributable to this cancer dx)	Alive or dead due to cancer	3	Dead	1	One primary only
Corpus Uteri	3	Divorced	1	72	2	Black	1	Female	1	2000	0	Poorly differentiated; Grade III	2	Positive histology	Regional	1	50	Radiation after surgery	Surgery performed	1	Beam radiation	1	No/Unknown	0	Blank(s)		Blank(s)		Blank(s)		Blank(s)		Ovary	Dead (attributable to this cancer dx)	Alive or dead due to cancer	37	Dead	1	One primary only
Corpus Uteri	3	Married (including common law)	0	87	2	White	0	Female	1	2001	0	Moderately differentiated; Grade II	1	Positive histology	Regional	1	50	No radiation and/or cancer-directed surgery	Surgery performed	1	None/Unknown	0	No/Unknown	0	Blank(s)		Blank(s)		Blank(s)		Blank(s)		Pneumonia and Influenza	Alive or dead of other cause	Dead (attributable to causes other than this cancer dx)	1	Dead	1	One primary only
Corpus Uteri	3	Married (including common law)	0	47	1	White	0	Female	1	2001	0	Poorly differentiated; Grade III	2	Positive histology	Localized	0	50	Radiation after surgery	Surgery performed	1	Combination of beam with implants or isotopes	1	Yes	1	Blank(s)		Blank(s)		Blank(s)		Blank(s)		Alive	N/A not first tumor	N/A not first tumor	190	Alive	0	2nd of 2 or more primaries
Corpus Uteri	3	Widowed	1	78	2	White	0	Female	1	2000	0	Poorly differentiated; Grade III	2	Positive histology	Localized	0	50	No radiation and/or cancer-directed surgery	Surgery performed	1	None/Unknown	0	No/Unknown	0	Blank(s)		Blank(s)		Blank(s)		Blank(s)		Diseases of Heart	Alive or dead of other cause	Dead (attributable to causes other than this cancer dx)	6	Dead	1	One primary only
Corpus Uteri	3	Widowed	1	82	2	White	0	Female	1	2001	0	Undifferentiated; anaplastic; Grade IV	3	Positive histology	Localized	0	32	No radiation and/or cancer-directed surgery	Surgery performed	1	None/Unknown	0	No/Unknown	0	Blank(s)		Blank(s)		Blank(s)		Blank(s)		Corpus Uteri	Dead (attributable to this cancer dx)	Alive or dead due to cancer	9	Dead	1	One primary only
Corpus Uteri	3	Married (including common law)	0	54	1	White	0	Female	1	2001	0	Moderately differentiated; Grade II	1	Positive histology	Localized	0	50	Radiation after surgery	Surgery performed	1	Combination of beam with implants or isotopes	1	No/Unknown	0	Blank(s)		Blank(s)		Blank(s)		Blank(s)		Alive	Alive or dead of other cause	Alive or dead due to cancer	183	Alive	0	One primary only
Corpus Uteri	3	Widowed	1	80	2	White	0	Female	1	2002	0	Poorly differentiated; Grade III	2	Positive histology	Distant	2	0	No radiation and/or cancer-directed surgery	Not recommended	0	None/Unknown	0	Yes	1	Blank(s)		Blank(s)		Blank(s)		Blank(s)		Uterus, NOS	Dead (attributable to this cancer dx)	Alive or dead due to cancer	8	Dead	1	One primary only
Corpus Uteri	3	Married (including common law)	0	77	2	White	0	Female	1	2007	0	Poorly differentiated; Grade III	2	Positive histology	Distant	2	0	No radiation and/or cancer-directed surgery	Not recommended	0	None/Unknown	0	Yes	1	Blank(s)		Blank(s)		Blank(s)		Blank(s)		Miscellaneous Malignant Cancer	N/A not first tumor	N/A not first tumor	28	Dead	1	2nd of 2 or more primaries
Corpus Uteri	3	Married (including common law)	0	80	2	White	0	Female	1	2012	1	Poorly differentiated; Grade III	2	Positive histology	Localized	0	50	Radiation after surgery	Surgery performed	1	Beam radiation	1	No/Unknown	0	No	0	No	0	No	0	No	0	Alive	N/A not first tumor	N/A not first tumor	48	Alive	0	2nd of 2 or more primaries
Corpus Uteri	3	Widowed	1	84	2	White	0	Female	1	2002	0	Unknown	4	Positive histology	Regional	1	50	No radiation and/or cancer-directed surgery	Surgery performed	1	None/Unknown	0	Yes	1	Blank(s)		Blank(s)		Blank(s)		Blank(s)		Diseases of Heart	Alive or dead of other cause	Dead (attributable to causes other than this cancer dx)	28	Dead	1	1st of 2 or more primaries
Corpus Uteri	3	Divorced	1	65	2	Black	1	Female	1	2002	0	Poorly differentiated; Grade III	2	Positive histology	Distant	2	50	Radiation after surgery	Surgery performed	1	Combination of beam with implants or isotopes	1	Yes	1	Blank(s)		Blank(s)		Blank(s)		Blank(s)		Uterus, NOS	Dead (attributable to this cancer dx)	Alive or dead due to cancer	7	Dead	1	One primary only
Corpus Uteri	3	Divorced	1	53	1	White	0	Female	1	2002	0	Moderately differentiated; Grade II	1	Positive histology	Localized	0	50	Radiation after surgery	Surgery performed	1	Combination of beam with implants or isotopes	1	No/Unknown	0	Blank(s)		Blank(s)		Blank(s)		Blank(s)		Alive	Alive or dead of other cause	Alive or dead due to cancer	173	Alive	0	One primary only
Corpus Uteri	3	Married (including common law)	0	55	1	White	0	Female	1	2002	0	Poorly differentiated; Grade III	2	Positive histology	Distant	2	26	No radiation and/or cancer-directed surgery	Surgery performed	1	None/Unknown	0	No/Unknown	0	Blank(s)		Blank(s)		Blank(s)		Blank(s)		Vagina	Dead (attributable to this cancer dx)	Alive or dead due to cancer	102	Dead	1	1st of 2 or more primaries
Corpus Uteri	3	Married (including common law)	0	65	2	White	0	Female	1	2002	0	Poorly differentiated; Grade III	2	Positive histology	Localized	0	40	No radiation and/or cancer-directed surgery	Surgery performed	1	None/Unknown	0	Yes	1	Blank(s)		Blank(s)		Blank(s)		Blank(s)		Alive	Alive or dead of other cause	Alive or dead due to cancer	175	Alive	0	One primary only
Corpus Uteri	3	Single (never married)	2	60	1	Black	1	Female	1	2002	0	Unknown	4	Positive histology	Localized	0	50	Radiation after surgery	Surgery performed	1	Combination of beam with implants or isotopes	1	Yes	1	Blank(s)		Blank(s)		Blank(s)		Blank(s)		Uterus, NOS	Dead (attributable to this cancer dx)	Alive or dead due to cancer	77	Dead	1	One primary only
Corpus Uteri	3	Married (including common law)	0	45	1	White	0	Female	1	2002	0	Unknown	4	Positive histology	Regional	1	50	Radiation after surgery	Surgery performed	1	Combination of beam with implants or isotopes	1	Yes	1	Blank(s)		Blank(s)		Blank(s)		Blank(s)		Alive	Alive or dead of other cause	Alive or dead due to cancer	170	Alive	0	One primary only
Corpus Uteri	3	Single (never married)	2	80	2	White	0	Female	1	2002	0	Poorly differentiated; Grade III	2	Positive exfoliative cytology, no positive histology	Distant	2	50	No radiation and/or cancer-directed surgery	Surgery performed	1	None/Unknown	0	No/Unknown	0	Blank(s)		Blank(s)		Blank(s)		Blank(s)		Alive	Alive or dead of other cause	Alive or dead due to cancer	170	Alive	0	One primary only
Corpus Uteri	3	Single (never married)	2	89	2	White	0	Female	1	2003	0	Poorly differentiated; Grade III	2	Positive histology	Regional	1	0	No radiation and/or cancer-directed surgery	Recommended but not performed, unknown reason	0	Beam radiation	1	No/Unknown	0	Blank(s)		Blank(s)		Blank(s)		Blank(s)		Uterus, NOS	Dead (attributable to this cancer dx)	Alive or dead due to cancer	5	Dead	1	One primary only
Corpus Uteri	3	Married (including common law)	0	73	2	Black	1	Female	1	2002	0	Poorly differentiated; Grade III	2	Positive histology	Unknown/unstaged	3	0	No radiation and/or cancer-directed surgery	Not recommended	0	Radioactive implants (includes brachytherapy) (1988+)	1	No/Unknown	0	Blank(s)		Blank(s)		Blank(s)		Blank(s)		Uterus, NOS	Dead (attributable to this cancer dx)	Alive or dead due to cancer	14	Dead	1	One primary only
Corpus Uteri	3	Married (including common law)	0	74	2	White	0	Female	1	2003	0	Unknown	4	Positive histology	Distant	2	50	Radiation after surgery	Surgery performed	1	Combination of beam with implants or isotopes	1	Yes	1	Blank(s)		Blank(s)		Blank(s)		Blank(s)		Ovary	Dead (attributable to this cancer dx)	Alive or dead due to cancer	11	Dead	1	One primary only
Corpus Uteri	3	Widowed	1	73	2	White	0	Female	1	2003	0	Poorly differentiated; Grade III	2	Positive histology	Distant	2	63	Radiation after surgery	Surgery performed	1	Combination of beam with implants or isotopes	1	Yes	1	Blank(s)		Blank(s)		Blank(s)		Blank(s)		Corpus Uteri	Dead (attributable to this cancer dx)	Alive or dead due to cancer	56	Dead	1	One primary only
Corpus Uteri	3	Married (including common law)	0	67	2	White	0	Female	1	2003	0	Unknown	4	Positive histology	Localized	0	62	Radiation after surgery	Surgery performed	1	Combination of beam with implants or isotopes	1	No/Unknown	0	Blank(s)		Blank(s)		Blank(s)		Blank(s)		Corpus Uteri	Dead (attributable to this cancer dx)	Alive or dead due to cancer	54	Dead	1	One primary only
Corpus Uteri	3	Unknown	3	81	2	White	0	Female	1	2002	0	Moderately differentiated; Grade II	1	Positive histology	Regional	1	50	No radiation and/or cancer-directed surgery	Surgery performed	1	None/Unknown	0	Yes	1	Blank(s)		Blank(s)		Blank(s)		Blank(s)		Corpus Uteri	Dead (attributable to this cancer dx)	Alive or dead due to cancer	23	Dead	1	One primary only
Corpus Uteri	3	Widowed	1	76	2	White	0	Female	1	2003	0	Poorly differentiated; Grade III	2	Positive histology	Localized	0	60	Radiation after surgery	Surgery performed	1	Combination of beam with implants or isotopes	1	No/Unknown	0	Blank(s)		Blank(s)		Blank(s)		Blank(s)		Alive	Alive or dead of other cause	Alive or dead due to cancer	166	Alive	0	One primary only
Corpus Uteri	3	Widowed	1	64	2	Black	1	Female	1	2003	0	Unknown	4	Positive histology	Regional	1	24	Radiation after surgery	Surgery performed	1	Beam radiation	1	Yes	1	Blank(s)		Blank(s)		Blank(s)		Blank(s)		Corpus Uteri	Dead (attributable to this cancer dx)	Alive or dead due to cancer	38	Dead	1	One primary only
Corpus Uteri	3	Widowed	1	87	2	Black	1	Female	1	2009	1	Poorly differentiated; Grade III	2	Positive exfoliative cytology, no positive histology	Localized	0	50	No radiation and/or cancer-directed surgery	Surgery performed	1	None/Unknown	0	No/Unknown	0	Blank(s)		Blank(s)		Blank(s)		Blank(s)		Uterus, NOS	N/A not first tumor	N/A not first tumor	15	Dead	1	2nd of 2 or more primaries
Corpus Uteri	3	Married (including common law)	0	62	2	White	0	Female	1	2011	1	Poorly differentiated; Grade III	2	Positive histology	Localized	0	90	No radiation and/or cancer-directed surgery	Surgery performed	1	None/Unknown	0	No/Unknown	0	No	0	No	0	No	0	No	0	Alive	N/A not first tumor	N/A not first tumor	59	Alive	0	2nd of 2 or more primaries
Corpus Uteri	3	Unknown	3	72	2	White	0	Female	1	2004	0	Poorly differentiated; Grade III	2	Positive histology	Localized	0	50	No radiation and/or cancer-directed surgery	Surgery performed	1	None/Unknown	0	No/Unknown	0	Blank(s)		Blank(s)		Blank(s)		Blank(s)		Alive	Alive or dead of other cause	Alive or dead due to cancer	150	Alive	0	One primary only
Corpus Uteri	3	Married (including common law)	0	79	2	White	0	Female	1	2004	0	Poorly differentiated; Grade III	2	Positive histology	Localized	0	50	Radiation prior to surgery	Surgery performed	1	Beam radiation	1	No/Unknown	0	Blank(s)		Blank(s)		Blank(s)		Blank(s)		Diseases of Heart	Alive or dead of other cause	Dead (attributable to causes other than this cancer dx)	5	Dead	1	One primary only
Corpus Uteri	3	Single (never married)	2	64	2	White	0	Female	1	2004	0	Poorly differentiated; Grade III	2	Positive histology	Localized	0	50	Radiation after surgery	Surgery performed	1	Radioactive implants (includes brachytherapy) (1988+)	1	Yes	1	Blank(s)		Blank(s)		Blank(s)		Blank(s)		Uterus, NOS	Dead (attributable to this cancer dx)	Alive or dead due to cancer	80	Dead	1	One primary only
Corpus Uteri	3	Married (including common law)	0	66	2	White	0	Female	1	2004	0	Poorly differentiated; Grade III	2	Positive histology	Localized	0	50	Radiation after surgery	Surgery performed	1	Radioactive implants (includes brachytherapy) (1988+)	1	No/Unknown	0	Blank(s)		Blank(s)		Blank(s)		Blank(s)		Alive	Alive or dead of other cause	Alive or dead due to cancer	155	Alive	0	One primary only
Corpus Uteri	3	Divorced	1	65	2	White	0	Female	1	2005	0	Moderately differentiated; Grade II	1	Positive histology	Regional	1	50	Radiation after surgery	Surgery performed	1	Beam radiation	1	Yes	1	Blank(s)		Blank(s)		Blank(s)		Blank(s)		Diseases of Heart	Alive or dead of other cause	Dead (attributable to causes other than this cancer dx)	70	Dead	1	One primary only
Corpus Uteri	3	Married (including common law)	0	57	1	White	0	Female	1	2005	0	Poorly differentiated; Grade III	2	Positive histology	Regional	1	50	Intraoperative radiation	Surgery performed	1	Radioactive implants (includes brachytherapy) (1988+)	1	Yes	1	Blank(s)		Blank(s)		Blank(s)		Blank(s)		Alive	Alive or dead of other cause	Alive or dead due to cancer	132	Alive	0	One primary only
Corpus Uteri	3	Single (never married)	2	75	2	White	0	Female	1	2005	0	Poorly differentiated; Grade III	2	Positive histology	Localized	0	50	Radiation after surgery	Surgery performed	1	Radioactive implants (includes brachytherapy) (1988+)	1	Yes	1	Blank(s)		Blank(s)		Blank(s)		Blank(s)		Alive	Alive or dead of other cause	Alive or dead due to cancer	139	Alive	0	One primary only
Corpus Uteri	3	Single (never married)	2	54	1	White	0	Female	1	2005	0	Unknown	4	Positive histology	Regional	1	61	Radiation after surgery	Surgery performed	1	Beam radiation	1	Yes	1	Blank(s)		Blank(s)		Blank(s)		Blank(s)		Septicemia	Alive or dead of other cause	Dead (attributable to causes other than this cancer dx)	116	Dead	1	One primary only
Corpus Uteri	3	Widowed	1	81	2	White	0	Female	1	2005	0	Undifferentiated; anaplastic; Grade IV	3	Positive histology	Regional	1	50	No radiation and/or cancer-directed surgery	Surgery performed	1	Recommended, unknown if administered	1	No/Unknown	0	Blank(s)		Blank(s)		Blank(s)		Blank(s)		Alive	Alive or dead of other cause	Alive or dead due to cancer	138	Alive	0	One primary only
Corpus Uteri	3	Widowed	1	72	2	White	0	Female	1	2006	0	Moderately differentiated; Grade II	1	Positive histology	Localized	0	50	Radiation after surgery	Surgery performed	1	Radioactive implants (includes brachytherapy) (1988+)	1	No/Unknown	0	Blank(s)		Blank(s)		Blank(s)		Blank(s)		Alive	Alive or dead of other cause	Alive or dead due to cancer	131	Alive	0	One primary only
Corpus Uteri	3	Married (including common law)	0	55	1	White	0	Female	1	2006	0	Moderately differentiated; Grade II	1	Positive histology	Localized	0	50	Radiation after surgery	Surgery performed	1	Radioactive implants (includes brachytherapy) (1988+)	1	No/Unknown	0	Blank(s)		Blank(s)		Blank(s)		Blank(s)		Alive	Alive or dead of other cause	Alive or dead due to cancer	131	Alive	0	One primary only
Corpus Uteri	3	Widowed	1	81	2	White	0	Female	1	2011	1	Poorly differentiated; Grade III	2	Positive histology	Distant	2	78	No radiation and/or cancer-directed surgery	Surgery performed	1	None/Unknown	0	Yes	1	No	0	No	0	No	0	No	0	Alive	N/A not first tumor	N/A not first tumor	60	Alive	0	3rd of 3 or more primaries
Corpus Uteri	3	Widowed	1	70	2	White	0	Female	1	2006	0	Unknown	4	Positive histology	Regional	1	63	Radiation after surgery	Surgery performed	1	Radioactive implants (includes brachytherapy) (1988+)	1	No/Unknown	0	Blank(s)		Blank(s)		Blank(s)		Blank(s)		Alive	Alive or dead of other cause	Alive or dead due to cancer	120	Alive	0	One primary only
Corpus Uteri	3	Unknown	3	61	2	White	0	Female	1	2006	0	Moderately differentiated; Grade II	1	Positive histology	Distant	2	67	No radiation and/or cancer-directed surgery	Surgery performed	1	None/Unknown	0	Yes	1	Blank(s)		Blank(s)		Blank(s)		Blank(s)		Corpus Uteri	Dead (attributable to this cancer dx)	Alive or dead due to cancer	28	Dead	1	One primary only
Corpus Uteri	3	Unknown	3	85	2	White	0	Female	1	2006	0	Poorly differentiated; Grade III	2	Positive histology	Localized	0	50	No radiation and/or cancer-directed surgery	Surgery performed	1	None/Unknown	0	No/Unknown	0	Blank(s)		Blank(s)		Blank(s)		Blank(s)		Uterus, NOS	Dead (attributable to this cancer dx)	Alive or dead due to cancer	6	Dead	1	One primary only
Corpus Uteri	3	Single (never married)	2	62	2	White	0	Female	1	2006	0	Poorly differentiated; Grade III	2	Positive histology	Regional	1	50	No radiation and/or cancer-directed surgery	Surgery performed	1	Refused (1988+)	0	No/Unknown	0	Blank(s)		Blank(s)		Blank(s)		Blank(s)		Ovary	Dead (attributable to this cancer dx)	Alive or dead due to cancer	7	Dead	1	One primary only
Corpus Uteri	3	Married (including common law)	0	65	2	Black	1	Female	1	2006	0	Poorly differentiated; Grade III	2	Positive histology	Regional	1	50	Radiation after surgery	Surgery performed	1	Radioactive implants (includes brachytherapy) (1988+)	1	Yes	1	Blank(s)		Blank(s)		Blank(s)		Blank(s)		Alive	Alive or dead of other cause	Alive or dead due to cancer	129	Alive	0	One primary only
Corpus Uteri	3	Widowed	1	64	2	White	0	Female	1	2006	0	Poorly differentiated; Grade III	2	Positive histology	Localized	0	50	No radiation and/or cancer-directed surgery	Surgery performed	1	None/Unknown	0	Yes	1	Blank(s)		Blank(s)		Blank(s)		Blank(s)		Alive	N/A not first tumor	N/A not first tumor	108	Alive	0	2nd of 2 or more primaries
Corpus Uteri	3	Widowed	1	76	2	White	0	Female	1	2006	0	Poorly differentiated; Grade III	2	Positive histology	Localized	0	50	No radiation and/or cancer-directed surgery	Surgery performed	1	None/Unknown	0	No/Unknown	0	Blank(s)		Blank(s)		Blank(s)		Blank(s)		Alive	Alive or dead of other cause	Alive or dead due to cancer	131	Alive	0	One primary only
Corpus Uteri	3	Married (including common law)	0	61	2	White	0	Female	1	2007	0	Poorly differentiated; Grade III	2	Positive histology	Regional	1	50	No radiation and/or cancer-directed surgery	Surgery performed	1	None/Unknown	0	Yes	1	Blank(s)		Blank(s)		Blank(s)		Blank(s)		Other Cause of Death	Alive or dead of other cause	Dead (attributable to causes other than this cancer dx)	41	Dead	1	1st of 2 or more primaries
Corpus Uteri	3	Widowed	1	67	2	White	0	Female	1	2007	0	Poorly differentiated; Grade III	2	Positive histology	Regional	1	63	Radiation after surgery	Surgery performed	1	Radioactive implants (includes brachytherapy) (1988+)	1	Yes	1	Blank(s)		Blank(s)		Blank(s)		Blank(s)		Uterus, NOS	Dead (attributable to this cancer dx)	Alive or dead due to cancer	6	Dead	1	One primary only
Corpus Uteri	3	Married (including common law)	0	60	1	White	0	Female	1	2007	0	Undifferentiated; anaplastic; Grade IV	3	Positive histology	Unknown/unstaged	3	0	No radiation and/or cancer-directed surgery	Not recommended	0	None/Unknown	0	No/Unknown	0	Blank(s)		Blank(s)		Blank(s)		Blank(s)		Uterus, NOS	Dead (attributable to this cancer dx)	Alive or dead due to cancer	0	Dead	1	One primary only
Corpus Uteri	3	Single (never married)	2	56	1	White	0	Female	1	2007	0	Undifferentiated; anaplastic; Grade IV	3	Positive histology	Regional	1	50	Radiation after surgery	Surgery performed	1	Beam radiation	1	Yes	1	Blank(s)		Blank(s)		Blank(s)		Blank(s)		Uterus, NOS	Dead (attributable to this cancer dx)	Alive or dead due to cancer	17	Dead	1	One primary only
Corpus Uteri	3	Widowed	1	84	2	White	0	Female	1	2007	0	Poorly differentiated; Grade III	2	Positive histology	Localized	0	50	Radiation after surgery	Surgery performed	1	Beam radiation	1	Yes	1	Blank(s)		Blank(s)		Blank(s)		Blank(s)		Alive	Alive or dead of other cause	Alive or dead due to cancer	111	Alive	0	1st of 2 or more primaries
Corpus Uteri	3	Married (including common law)	0	84	2	White	0	Female	1	2007	0	Undifferentiated; anaplastic; Grade IV	3	Positive histology	Regional	1	0	No radiation and/or cancer-directed surgery	Not recommended, contraindicated due to other cond; autopsy only (1973-2002)	0	None/Unknown	0	No/Unknown	0	Blank(s)		Blank(s)		Blank(s)		Blank(s)		Uterus, NOS	Dead (attributable to this cancer dx)	Alive or dead due to cancer	3	Dead	1	One primary only
Corpus Uteri	3	Married (including common law)	0	58	1	White	0	Female	1	2015	1	Poorly differentiated; Grade III	2	Positive histology	Distant	2	60	No radiation and/or cancer-directed surgery	Surgery performed	1	None/Unknown	0	Yes	1	No	0	No	0	No	0	No	0	Alive	N/A not first tumor	N/A not first tumor	14	Alive	0	2nd of 2 or more primaries
Corpus Uteri	3	Single (never married)	2	62	2	White	0	Female	1	2008	1	Unknown	4	Positive histology	Regional	1	50	Radiation after surgery	Surgery performed	1	Radioactive implants (includes brachytherapy) (1988+)	1	Yes	1	Blank(s)		Blank(s)		Blank(s)		Blank(s)		Alive	Alive or dead of other cause	Alive or dead due to cancer	97	Alive	0	One primary only
Corpus Uteri	3	Married (including common law)	0	43	1	White	0	Female	1	2008	1	Unknown	4	Positive histology	Localized	0	40	Radiation after surgery	Surgery performed	1	Radioactive implants (includes brachytherapy) (1988+)	1	No/Unknown	0	Blank(s)		Blank(s)		Blank(s)		Blank(s)		Alive	Alive or dead of other cause	Alive or dead due to cancer	107	Alive	0	One primary only
Corpus Uteri	3	Married (including common law)	0	69	2	White	0	Female	1	2008	1	Poorly differentiated; Grade III	2	Positive histology	Localized	0	50	No radiation and/or cancer-directed surgery	Surgery performed	1	None/Unknown	0	Yes	1	Blank(s)		Blank(s)		Blank(s)		Blank(s)		Corpus Uteri	Dead (attributable to this cancer dx)	Alive or dead due to cancer	22	Dead	1	One primary only
Corpus Uteri	3	Widowed	1	81	2	White	0	Female	1	2008	1	Moderately differentiated; Grade II	1	Positive histology	Regional	1	50	Radiation after surgery	Surgery performed	1	Combination of beam with implants or isotopes	1	Yes	1	Blank(s)		Blank(s)		Blank(s)		Blank(s)		Other Cause of Death	Alive or dead of other cause	Dead (attributable to causes other than this cancer dx)	35	Dead	1	One primary only
Corpus Uteri	3	Single (never married)	2	60	1	White	0	Female	1	2008	1	Poorly differentiated; Grade III	2	Positive histology	Distant	2	0	No radiation and/or cancer-directed surgery	Not recommended	0	Recommended, unknown if administered	1	Yes	1	Blank(s)		Blank(s)		Blank(s)		Blank(s)		Corpus Uteri	Dead (attributable to this cancer dx)	Alive or dead due to cancer	39	Dead	1	One primary only
Corpus Uteri	3	Divorced	1	69	2	White	0	Female	1	2008	1	Unknown	4	Positive histology	Regional	1	60	Radiation after surgery	Surgery performed	1	Radioactive implants (includes brachytherapy) (1988+)	1	Yes	1	Blank(s)		Blank(s)		Blank(s)		Blank(s)		Alive	Alive or dead of other cause	Alive or dead due to cancer	107	Alive	0	One primary only
Corpus Uteri	3	Married (including common law)	0	67	2	White	0	Female	1	2008	1	Poorly differentiated; Grade III	2	Positive histology	Distant	2	50	No radiation and/or cancer-directed surgery	Surgery performed	1	None/Unknown	0	Yes	1	Blank(s)		Blank(s)		Blank(s)		Blank(s)		Corpus Uteri	Dead (attributable to this cancer dx)	Alive or dead due to cancer	25	Dead	1	One primary only
Corpus Uteri	3	Married (including common law)	0	61	2	White	0	Female	1	2008	1	Poorly differentiated; Grade III	2	Positive histology	Unknown/unstaged	3	50	No radiation and/or cancer-directed surgery	Surgery performed	1	None/Unknown	0	Yes	1	Blank(s)		Blank(s)		Blank(s)		Blank(s)		Alive	Alive or dead of other cause	Alive or dead due to cancer	106	Alive	0	One primary only
Corpus Uteri	3	Widowed	1	85	2	Asian or Pacific Islander	2	Female	1	2008	1	Unknown	4	Positive histology	Localized	0	50	No radiation and/or cancer-directed surgery	Surgery performed	1	None/Unknown	0	No/Unknown	0	Blank(s)		Blank(s)		Blank(s)		Blank(s)		Diseases of Heart	Alive or dead of other cause	Dead (attributable to causes other than this cancer dx)	36	Dead	1	One primary only
Corpus Uteri	3	Divorced	1	58	1	White	0	Female	1	2008	1	Poorly differentiated; Grade III	2	Positive histology	Distant	2	63	No radiation and/or cancer-directed surgery	Surgery performed	1	None/Unknown	0	Yes	1	Blank(s)		Blank(s)		Blank(s)		Blank(s)		Alive	Alive or dead of other cause	Alive or dead due to cancer	105	Alive	0	One primary only
Corpus Uteri	3	Widowed	1	72	2	White	0	Female	1	2008	1	Undifferentiated; anaplastic; Grade IV	3	Positive histology	Localized	0	50	No radiation and/or cancer-directed surgery	Surgery performed	1	None/Unknown	0	Yes	1	Blank(s)		Blank(s)		Blank(s)		Blank(s)		Ovary	Dead (attributable to this cancer dx)	Alive or dead due to cancer	10	Dead	1	1st of 2 or more primaries
Corpus Uteri	3	Married (including common law)	0	67	2	White	0	Female	1	2008	1	Poorly differentiated; Grade III	2	Positive histology	Unknown/unstaged	3	50	No radiation and/or cancer-directed surgery	Surgery performed	1	None/Unknown	0	No/Unknown	0	Blank(s)		Blank(s)		Blank(s)		Blank(s)		Corpus Uteri	Dead (attributable to this cancer dx)	Alive or dead due to cancer	1	Dead	1	One primary only
Corpus Uteri	3	Married (including common law)	0	73	2	White	0	Female	1	2011	1	Undifferentiated; anaplastic; Grade IV	3	Positive histology	Localized	0	50	No radiation and/or cancer-directed surgery	Surgery performed	1	None/Unknown	0	No/Unknown	0	No	0	No	0	No	0	No	0	Alive	N/A not first tumor	N/A not first tumor	61	Alive	0	3rd of 3 or more primaries
Corpus Uteri	3	Married (including common law)	0	77	2	White	0	Female	1	2009	1	Poorly differentiated; Grade III	2	Positive histology	Distant	2	50	No radiation and/or cancer-directed surgery	Surgery performed	1	None/Unknown	0	No/Unknown	0	Blank(s)		Blank(s)		Blank(s)		Blank(s)		Corpus Uteri	Dead (attributable to this cancer dx)	Alive or dead due to cancer	13	Dead	1	One primary only
Corpus Uteri	3	Married (including common law)	0	53	1	White	0	Female	1	2009	1	Poorly differentiated; Grade III	2	Positive histology	Regional	1	50	Radiation after surgery	Surgery performed	1	Radioactive implants (includes brachytherapy) (1988+)	1	Yes	1	Blank(s)		Blank(s)		Blank(s)		Blank(s)		Alive	Alive or dead of other cause	Alive or dead due to cancer	10	Alive	0	One primary only
Corpus Uteri	3	Married (including common law)	0	71	2	White	0	Female	1	2009	1	Poorly differentiated; Grade III	2	Positive histology	Regional	1	50	No radiation and/or cancer-directed surgery	Surgery performed	1	None/Unknown	0	No/Unknown	0	Blank(s)		Blank(s)		Blank(s)		Blank(s)		Alive	Alive or dead of other cause	Alive or dead due to cancer	91	Alive	0	One primary only
Corpus Uteri	3	Married (including common law)	0	70	2	White	0	Female	1	2009	1	Poorly differentiated; Grade III	2	Positive histology	Distant	2	60	No radiation and/or cancer-directed surgery	Surgery performed	1	None/Unknown	0	Yes	1	Blank(s)		Blank(s)		Blank(s)		Blank(s)		Uterus, NOS	Dead (attributable to this cancer dx)	Alive or dead due to cancer	38	Dead	1	One primary only
Corpus Uteri	3	Divorced	1	61	2	White	0	Female	1	2009	1	Unknown	4	Positive histology	Localized	0	50	No radiation and/or cancer-directed surgery	Surgery performed	1	None/Unknown	0	No/Unknown	0	Blank(s)		Blank(s)		Blank(s)		Blank(s)		Alive	Alive or dead of other cause	Alive or dead due to cancer	88	Alive	0	One primary only
Corpus Uteri	3	Single (never married)	2	62	2	White	0	Female	1	2009	1	Unknown	4	Positive histology	Localized	0	50	Radiation after surgery	Surgery performed	1	Radioactive implants (includes brachytherapy) (1988+)	1	Yes	1	Blank(s)		Blank(s)		Blank(s)		Blank(s)		Alive	Alive or dead of other cause	Alive or dead due to cancer	93	Alive	0	One primary only
Corpus Uteri	3	Married (including common law)	0	64	2	Black	1	Female	1	2009	1	Undifferentiated; anaplastic; Grade IV	3	Positive histology	Regional	1	50	No radiation and/or cancer-directed surgery	Surgery performed	1	None/Unknown	0	Yes	1	Blank(s)		Blank(s)		Blank(s)		Blank(s)		Miscellaneous Malignant Cancer	Dead (attributable to this cancer dx)	Alive or dead due to cancer	34	Dead	1	1st of 2 or more primaries
Corpus Uteri	3	Widowed	1	64	2	White	0	Female	1	2009	1	Unknown	4	Positive histology	Regional	1	67	Radiation after surgery	Surgery performed	1	Beam radiation	1	Yes	1	Blank(s)		Blank(s)		Blank(s)		Blank(s)		Corpus Uteri	Dead (attributable to this cancer dx)	Alive or dead due to cancer	6	Dead	1	One primary only
Corpus Uteri	3	Married (including common law)	0	57	1	White	0	Female	1	2009	1	Moderately differentiated; Grade II	1	Positive histology	Localized	0	50	No radiation and/or cancer-directed surgery	Surgery performed	1	None/Unknown	0	Yes	1	Blank(s)		Blank(s)		Blank(s)		Blank(s)		Alive	Alive or dead of other cause	Alive or dead due to cancer	86	Alive	0	One primary only
Corpus Uteri	3	Married (including common law)	0	57	1	White	0	Female	1	2010	1	Moderately differentiated; Grade II	1	Positive histology	Localized	0	50	Radiation after surgery	Surgery performed	1	Radioactive implants (includes brachytherapy) (1988+)	1	Yes	1	No	0	No	0	No	0	No	0	Alive	Alive or dead of other cause	Alive or dead due to cancer	83	Alive	0	One primary only
Corpus Uteri	3	Widowed	1	79	2	White	0	Female	1	2010	1	Moderately differentiated; Grade II	1	Positive histology	Localized	0	0	No radiation and/or cancer-directed surgery	Not recommended	0	None/Unknown	0	No/Unknown	0	No	0	No	0	No	0	No	0	Alive	Alive or dead of other cause	Alive or dead due to cancer	76	Alive	0	1st of 2 or more primaries
Corpus Uteri	3	Divorced	1	55	1	White	0	Female	1	2010	1	Unknown	4	Positive histology	Regional	1	0	No radiation and/or cancer-directed surgery	Not recommended	0	None/Unknown	0	Yes	1	No	0	No	0	No	0	No	0	Alive	Alive or dead of other cause	Alive or dead due to cancer	76	Alive	0	1st of 2 or more primaries
Corpus Uteri	3	Single (never married)	2	62	2	White	0	Female	1	2010	1	Undifferentiated; anaplastic; Grade IV	3	Positive histology	Localized	0	50	Radiation after surgery	Surgery performed	1	Radioactive implants (includes brachytherapy) (1988+)	1	Yes	1	No	0	No	0	No	0	No	0	Alive	Alive or dead of other cause	Alive or dead due to cancer	72	Alive	0	One primary only
Corpus Uteri	3	Widowed	1	93	2	White	0	Female	1	2010	1	Poorly differentiated; Grade III	2	Positive histology	Localized	0	0	No radiation and/or cancer-directed surgery	Not recommended	0	None/Unknown	0	No/Unknown	0	No	0	No	0	No	0	No	0	Corpus Uteri	N/A not first tumor	N/A not first tumor	22	Dead	1	3rd of 3 or more primaries
Corpus Uteri	3	Married (including common law)	0	77	2	White	0	Female	1	2010	1	Poorly differentiated; Grade III	2	Positive histology	Localized	0	50	No radiation and/or cancer-directed surgery	Surgery performed	1	None/Unknown	0	No/Unknown	0	No	0	No	0	No	0	No	0	Corpus Uteri	Dead (attributable to this cancer dx)	Alive or dead due to cancer	40	Dead	1	One primary only
Corpus Uteri	3	Single (never married)	2	47	1	White	0	Female	1	2011	1	Poorly differentiated; Grade III	2	Positive histology	Regional	1	50	Radiation after surgery	Surgery performed	1	Radioactive implants (includes brachytherapy) (1988+)	1	Yes	1	No	0	No	0	No	0	No	0	Alive	Alive or dead of other cause	Alive or dead due to cancer	69	Alive	0	One primary only
Corpus Uteri	3	Divorced	1	84	2	Black	1	Female	1	2011	1	Poorly differentiated; Grade III	2	Positive histology	Localized	0	0	No radiation and/or cancer-directed surgery	Not recommended, contraindicated due to other cond; autopsy only (1973-2002)	0	None/Unknown	0	No/Unknown	0	No	0	No	0	No	0	No	0	Uterus, NOS	Dead (attributable to this cancer dx)	Alive or dead due to cancer	15	Dead	1	One primary only
Corpus Uteri	3	Married (including common law)	0	65	2	White	0	Female	1	2011	1	Poorly differentiated; Grade III	2	Positive histology	Localized	0	50	No radiation and/or cancer-directed surgery	Surgery performed	1	None/Unknown	0	No/Unknown	0	No	0	No	0	No	0	No	0	Alive	Alive or dead of other cause	Alive or dead due to cancer	61	Alive	0	One primary only
Corpus Uteri	3	Married (including common law)	0	74	2	White	0	Female	1	2011	1	Unknown	4	Positive histology	Localized	0	50	No radiation and/or cancer-directed surgery	Surgery performed	1	None/Unknown	0	Yes	1	No	0	No	0	No	0	No	0	Alive	Alive or dead of other cause	Alive or dead due to cancer	64	Alive	0	One primary only
Corpus Uteri	3	Divorced	1	74	2	White	0	Female	1	2011	1	Poorly differentiated; Grade III	2	Positive histology	Regional	1	50	No radiation and/or cancer-directed surgery	Surgery performed	1	Recommended, unknown if administered	1	Yes	1	No	0	No	0	No	0	No	0	Alive	Alive or dead of other cause	Alive or dead due to cancer	60	Alive	0	1st of 2 or more primaries
Corpus Uteri	3	Married (including common law)	0	63	2	White	0	Female	1	2011	1	Unknown	4	Positive histology	Localized	0	50	No radiation and/or cancer-directed surgery	Surgery performed	1	None/Unknown	0	No/Unknown	0	No	0	No	0	No	0	No	0	Alive	Alive or dead of other cause	Alive or dead due to cancer	69	Alive	0	One primary only
Corpus Uteri	3	Married (including common law)	0	66	2	White	0	Female	1	2012	1	Moderately differentiated; Grade II	1	Positive histology	Localized	0	62	Radiation after surgery	Surgery performed	1	Radioactive implants (includes brachytherapy) (1988+)	1	Yes	1	No	0	No	0	No	0	No	0	Uterus, NOS	Dead (attributable to this cancer dx)	Alive or dead due to cancer	23	Dead	1	One primary only
Corpus Uteri	3	Divorced	1	61	2	White	0	Female	1	2012	1	Undifferentiated; anaplastic; Grade IV	3	Positive histology	Regional	1	50	Radiation after surgery	Surgery performed	1	Beam radiation	1	Yes	1	No	0	No	0	No	0	No	0	Alive	Alive or dead of other cause	Alive or dead due to cancer	59	Alive	0	One primary only
Corpus Uteri	3	Married (including common law)	0	70	2	White	0	Female	1	2012	1	Unknown	4	Positive histology	Distant	2	0	No radiation and/or cancer-directed surgery	Not recommended	0	None/Unknown	0	Yes	1	Yes	1	No	0	No	0	Yes	1	Corpus Uteri	Dead (attributable to this cancer dx)	Alive or dead due to cancer	7	Dead	1	One primary only
Corpus Uteri	3	Married (including common law)	0	64	2	White	0	Female	1	2012	1	Poorly differentiated; Grade III	2	Positive histology	Localized	0	50	No radiation and/or cancer-directed surgery	Surgery performed	1	None/Unknown	0	Yes	1	No	0	No	0	No	0	No	0	Alive	Alive or dead of other cause	Alive or dead due to cancer	56	Alive	0	One primary only
Corpus Uteri	3	Married (including common law)	0	73	2	Black	1	Female	1	2012	1	Poorly differentiated; Grade III	2	Positive histology	Localized	0	50	Radiation after surgery	Surgery performed	1	Radioactive implants (includes brachytherapy) (1988+)	1	Yes	1	No	0	No	0	No	0	No	0	Alive	Alive or dead of other cause	Alive or dead due to cancer	52	Alive	0	One primary only
Corpus Uteri	3	Married (including common law)	0	57	1	White	0	Female	1	2013	1	Poorly differentiated; Grade III	2	Positive histology	Regional	1	50	Radiation after surgery	Surgery performed	1	Radioactive implants (includes brachytherapy) (1988+)	1	Yes	1	No	0	No	0	No	0	No	0	Alive	Alive or dead of other cause	Alive or dead due to cancer	35	Alive	0	One primary only
Corpus Uteri	3	Married (including common law)	0	65	2	White	0	Female	1	2013	1	Unknown	4	Positive histology	Distant	2	0	No radiation and/or cancer-directed surgery	Not recommended	0	None/Unknown	0	Yes	1	No	0	No	0	No	0	Yes	1	Uterus, NOS	Dead (attributable to this cancer dx)	Alive or dead due to cancer	31	Dead	1	One primary only
Corpus Uteri	3	Married (including common law)	0	76	2	White	0	Female	1	2013	1	Poorly differentiated; Grade III	2	Positive histology	Regional	1	61	No radiation and/or cancer-directed surgery	Surgery performed	1	Recommended, unknown if administered	1	Yes	1	No	0	No	0	No	0	No	0	Alive	Alive or dead of other cause	Alive or dead due to cancer	37	Alive	0	One primary only
Corpus Uteri	3	Married (including common law)	0	86	2	White	0	Female	1	2013	1	Poorly differentiated; Grade III	2	Positive histology	Distant	2	50	No radiation and/or cancer-directed surgery	Surgery performed	1	None/Unknown	0	No/Unknown	0	No	0	No	0	No	0	No	0	Lung and Bronchus	Dead (attributable to this cancer dx)	Alive or dead due to cancer	28	Dead	1	One primary only
Corpus Uteri	3	Widowed	1	84	2	White	0	Female	1	2013	1	Undifferentiated; anaplastic; Grade IV	3	Positive histology	Regional	1	50	No radiation and/or cancer-directed surgery	Surgery performed	1	None/Unknown	0	Yes	1	No	0	No	0	No	0	No	0	Corpus Uteri	Dead (attributable to this cancer dx)	Alive or dead due to cancer	11	Dead	1	One primary only
Corpus Uteri	3	Single (never married)	2	51	1	White	0	Female	1	2013	1	Poorly differentiated; Grade III	2	Positive histology	Localized	0	50	Radiation after surgery	Surgery performed	1	Radioactive implants (includes brachytherapy) (1988+)	1	Yes	1	No	0	No	0	No	0	No	0	Alive	Alive or dead of other cause	Alive or dead due to cancer	43	Alive	0	One primary only
Corpus Uteri	3	Married (including common law)	0	73	2	White	0	Female	1	2016	1	Unknown	4	Positive histology	Regional	1	50	No radiation and/or cancer-directed surgery	Surgery performed	1	None/Unknown	0	Yes	1	No	0	No	0	No	0	No	0	Alive	N/A not first tumor	N/A not first tumor	2	Alive	0	2nd of 2 or more primaries
Corpus Uteri	3	Separated	1	61	2	Black	1	Female	1	2013	1	Poorly differentiated; Grade III	2	Positive histology	Regional	1	40	Radiation after surgery	Surgery performed	1	Combination of beam with implants or isotopes	1	Yes	1	No	0	No	0	No	0	No	0	Alive	Alive or dead of other cause	Alive or dead due to cancer	37	Alive	0	One primary only
Corpus Uteri	3	Divorced	1	69	2	White	0	Female	1	2014	1	Poorly differentiated; Grade III	2	Positive histology	Localized	0	50	No radiation and/or cancer-directed surgery	Surgery performed	1	None/Unknown	0	No/Unknown	0	No	0	No	0	No	0	No	0	Alive	Alive or dead of other cause	Alive or dead due to cancer	32	Alive	0	One primary only
Corpus Uteri	3	Single (never married)	2	63	2	White	0	Female	1	2014	1	Unknown	4	Positive histology	Regional	1	50	No radiation and/or cancer-directed surgery	Surgery performed	1	None/Unknown	0	No/Unknown	0	No	0	No	0	No	0	No	0	Alive	Alive or dead of other cause	Alive or dead due to cancer	23	Alive	0	One primary only
Corpus Uteri	3	Divorced	1	74	2	White	0	Female	1	2014	1	Unknown	4	Positive histology	Localized	0	50	Radiation after surgery	Surgery performed	1	Radioactive implants (includes brachytherapy) (1988+)	1	Yes	1	No	0	No	0	No	0	No	0	Alive	Alive or dead of other cause	Alive or dead due to cancer	26	Alive	0	One primary only
Corpus Uteri	3	Married (including common law)	0	70	2	White	0	Female	1	2014	1	Well differentiated; Grade I	0	Positive exfoliative cytology, no positive histology	Regional	1	50	No radiation and/or cancer-directed surgery	Surgery performed	1	None/Unknown	0	No/Unknown	0	No	0	No	0	No	0	No	0	Nephritis, Nephrotic Syndrome and Nephrosis	Alive or dead of other cause	Dead (attributable to causes other than this cancer dx)	30	Dead	1	One primary only
Corpus Uteri	3	Married (including common law)	0	80	2	White	0	Female	1	2014	1	Unknown	4	Positive histology	Localized	0	50	Radiation after surgery	Surgery performed	1	Radioactive implants (includes brachytherapy) (1988+)	1	No/Unknown	0	No	0	No	0	No	0	No	0	Alive	N/A not first tumor	N/A not first tumor	24	Alive	0	2nd of 2 or more primaries
Corpus Uteri	3	Widowed	1	76	2	Black	1	Female	1	2015	1	Undifferentiated; anaplastic; Grade IV	3	Positive histology	Localized	0	0	No radiation and/or cancer-directed surgery	Recommended, unknown if performed	0	None/Unknown	0	No/Unknown	0	No	0	No	0	No	0	No	0	Alive	Alive or dead of other cause	Alive or dead due to cancer	4	Alive	0	One primary only
Corpus Uteri	3	Single (never married)	2	46	1	White	0	Female	1	2015	1	Poorly differentiated; Grade III	2	Positive histology	Regional	1	50	Radiation after surgery	Surgery performed	1	Beam radiation	1	Yes	1	No	0	No	0	No	0	No	0	Ovary	Dead (attributable to this cancer dx)	Alive or dead due to cancer	10	Dead	1	One primary only
Corpus Uteri	3	Widowed	1	82	2	Black	1	Female	1	2015	1	Undifferentiated; anaplastic; Grade IV	3	Positive histology	Distant	2	0	No radiation and/or cancer-directed surgery	Not recommended	0	None/Unknown	0	Yes	1	No	0	No	0	No	0	No	0	Corpus Uteri	Dead (attributable to this cancer dx)	Alive or dead due to cancer	3	Dead	1	One primary only
Corpus Uteri	3	Divorced	1	72	2	Black	1	Female	1	2015	1	Poorly differentiated; Grade III	2	Positive histology	Distant	2	0	No radiation and/or cancer-directed surgery	Not recommended	0	Beam radiation	1	No/Unknown	0	No	0	No	0	No	0	Yes	1	Corpus Uteri	Dead (attributable to this cancer dx)	Alive or dead due to cancer	5	Dead	1	One primary only
Corpus Uteri	3	Single (never married)	2	65	2	White	0	Female	1	2015	1	Unknown	4	Positive histology	Localized	0	50	No radiation and/or cancer-directed surgery	Surgery performed	1	None/Unknown	0	No/Unknown	0	No	0	No	0	No	0	No	0	Alive	Alive or dead of other cause	Alive or dead due to cancer	18	Alive	0	1st of 2 or more primaries
Corpus Uteri	3	Widowed	1	87	2	White	0	Female	1	2016	1	Poorly differentiated; Grade III	2	Positive histology	Localized	0	50	No radiation and/or cancer-directed surgery	Surgery performed	1	None/Unknown	0	No/Unknown	0	No	0	No	0	No	0	No	0	Alive	Alive or dead of other cause	Alive or dead due to cancer	10	Alive	0	One primary only
Corpus Uteri	3	Unknown	3	74	2	Black	1	Female	1	2016	1	Poorly differentiated; Grade III	2	Positive histology	Regional	1	50	No radiation and/or cancer-directed surgery	Surgery performed	1	None/Unknown	0	Yes	1	No	0	No	0	No	0	No	0	Miscellaneous Malignant Cancer	Dead (attributable to this cancer dx)	Alive or dead due to cancer	9	Dead	1	One primary only
Corpus Uteri	3	Married (including common law)	0	62	2	White	0	Female	1	2016	1	Poorly differentiated; Grade III	2	Positive histology	Regional	1	50	Radiation after surgery	Surgery performed	1	Radioactive implants (includes brachytherapy) (1988+)	1	Yes	1	No	0	No	0	No	0	No	0	Alive	Alive or dead of other cause	Alive or dead due to cancer	6	Alive	0	One primary only
Corpus Uteri	3	Widowed	1	81	2	White	0	Female	1	2016	1	Poorly differentiated; Grade III	2	Positive histology	Localized	0	67	No radiation and/or cancer-directed surgery	Surgery performed	1	None/Unknown	0	Yes	1	No	0	No	0	No	0	No	0	Alive	Alive or dead of other cause	Alive or dead due to cancer	0	Alive	0	1st of 2 or more primaries
Corpus Uteri	3	Married (including common law)	0	74	2	White	0	Female	1	2016	1	Poorly differentiated; Grade III	2	Positive histology	Distant	2	0	No radiation and/or cancer-directed surgery	Recommended but not performed, patient refused	0	None/Unknown	0	No/Unknown	0	No	0	No	0	No	0	No	0	Corpus Uteri	Dead (attributable to this cancer dx)	Alive or dead due to cancer	2	Dead	1	One primary only
Corpus Uteri	3	Single (never married)	2	58	1	White	0	Female	1	2016	1	Undifferentiated; anaplastic; Grade IV	3	Positive histology	Localized	0	60	No radiation and/or cancer-directed surgery	Surgery performed	1	None/Unknown	0	No/Unknown	0	No	0	No	0	No	0	No	0	Alive	N/A not first tumor	N/A not first tumor	4	Alive	0	2nd of 2 or more primaries
Corpus Uteri	3	Divorced	1	68	2	White	0	Female	1	2016	1	Poorly differentiated; Grade III	2	Positive histology	Localized	0	60	Radiation after surgery	Surgery performed	1	Radioactive implants (includes brachytherapy) (1988+)	1	Yes	1	No	0	No	0	No	0	No	0	Alive	Alive or dead of other cause	Alive or dead due to cancer	1	Alive	0	One primary only
Corpus Uteri	3	Divorced	1	80	2	White	0	Female	1	2016	1	Unknown	4	Positive histology	Regional	1	50	No radiation and/or cancer-directed surgery	Surgery performed	1	None/Unknown	0	No/Unknown	0	No	0	No	0	No	0	No	0	Alive	Alive or dead of other cause	Alive or dead due to cancer	7	Alive	0	One primary only
Corpus Uteri	3	Divorced	1	57	1	Black	1	Female	1	2006	0	Poorly differentiated; Grade III	2	Positive histology	Distant	2	0	No radiation and/or cancer-directed surgery	Not recommended	0	None/Unknown	0	Yes	1	Blank(s)		Blank(s)		Blank(s)		Blank(s)		Corpus Uteri	N/A not first tumor	N/A not first tumor	9	Dead	1	2nd of 2 or more primaries
Corpus Uteri	3	Divorced	1	59	1	White	0	Female	1	2007	0	Unknown	4	Positive histology	Regional	1	50	No radiation and/or cancer-directed surgery	Surgery performed	1	None/Unknown	0	No/Unknown	0	Blank(s)		Blank(s)		Blank(s)		Blank(s)		Ovary	N/A not first tumor	N/A not first tumor	50	Dead	1	3rd of 3 or more primaries
Corpus Uteri	3	Unknown	3	70	2	White	0	Female	1	2014	1	Undifferentiated; anaplastic; Grade IV	3	Positive histology	Regional	1	50	No radiation and/or cancer-directed surgery	Surgery performed	1	None/Unknown	0	Yes	1	No	0	No	0	No	0	No	0	Alive	N/A not first tumor	N/A not first tumor	20	Alive	0	3rd of 3 or more primaries
Corpus Uteri	3	Widowed	1	78	2	White	0	Female	1	2012	1	Poorly differentiated; Grade III	2	Positive histology	Localized	0	50	No radiation and/or cancer-directed surgery	Surgery performed	1	None/Unknown	0	Yes	1	No	0	No	0	No	0	No	0	Alive	N/A not first tumor	N/A not first tumor	57	Alive	0	2nd of 2 or more primaries
Corpus Uteri	3	Widowed	1	76	2	White	0	Female	1	2009	1	Unknown	4	Positive histology	Regional	1	50	Radiation after surgery	Surgery performed	1	Combination of beam with implants or isotopes	1	No/Unknown	0	Blank(s)		Blank(s)		Blank(s)		Blank(s)		Uterus, NOS	N/A not first tumor	N/A not first tumor	12	Dead	1	2nd of 2 or more primaries
Corpus Uteri	3	Unknown	3	83	2	White	0	Female	1	2007	0	Undifferentiated; anaplastic; Grade IV	3	Positive histology	Regional	1	50	No radiation and/or cancer-directed surgery	Surgery performed	1	None/Unknown	0	No/Unknown	0	Blank(s)		Blank(s)		Blank(s)		Blank(s)		Diseases of Heart	N/A not first tumor	N/A not first tumor	56	Dead	1	2nd of 2 or more primaries
Corpus Uteri	3	Widowed	1	76	2	White	0	Female	1	2002	0	Unknown	4	Positive histology	Distant	2	50	No radiation and/or cancer-directed surgery	Surgery performed	1	None/Unknown	0	Yes	1	Blank(s)		Blank(s)		Blank(s)		Blank(s)		Corpus Uteri	N/A not first tumor	N/A not first tumor	3	Dead	1	3rd of 3 or more primaries
Corpus Uteri	3	Married (including common law)	0	74	2	White	0	Female	1	2006	0	Poorly differentiated; Grade III	2	Positive histology	Localized	0	50	Radiation after surgery	Surgery performed	1	Combination of beam with implants or isotopes	1	No/Unknown	0	Blank(s)		Blank(s)		Blank(s)		Blank(s)		Colon excluding Rectum	N/A not first tumor	N/A not first tumor	44	Dead	1	3rd of 3 or more primaries
Corpus Uteri	3	Widowed	1	91	2	White	0	Female	1	2006	0	Moderately differentiated; Grade II	1	Positive histology	Localized	0	40	No radiation and/or cancer-directed surgery	Surgery performed	1	None/Unknown	0	No/Unknown	0	Blank(s)		Blank(s)		Blank(s)		Blank(s)		Breast	N/A not first tumor	N/A not first tumor	19	Dead	1	2nd of 2 or more primaries
Corpus Uteri	3	Married (including common law)	0	62	2	White	0	Female	1	2009	1	Undifferentiated; anaplastic; Grade IV	3	Positive histology	Localized	0	50	Radiation after surgery	Surgery performed	1	Radioactive implants (includes brachytherapy) (1988+)	1	No/Unknown	0	Blank(s)		Blank(s)		Blank(s)		Blank(s)		Uterus, NOS	N/A not first tumor	N/A not first tumor	24	Dead	1	2nd of 2 or more primaries
Corpus Uteri	3	Widowed	1	80	2	White	0	Female	1	2002	0	Poorly differentiated; Grade III	2	Positive histology	Distant	2	0	No radiation and/or cancer-directed surgery	Recommended but not performed, unknown reason	0	None/Unknown	0	No/Unknown	0	Blank(s)		Blank(s)		Blank(s)		Blank(s)		Uterus, NOS	N/A not first tumor	N/A not first tumor	7	Dead	1	2nd of 2 or more primaries
Corpus Uteri	3	Widowed	1	79	2	White	0	Female	1	2002	0	Poorly differentiated; Grade III	2	Positive histology	Distant	2	50	No radiation and/or cancer-directed surgery	Surgery performed	1	None/Unknown	0	No/Unknown	0	Blank(s)		Blank(s)		Blank(s)		Blank(s)		Ovary	N/A not first tumor	N/A not first tumor	0	Dead	1	3rd of 3 or more primaries
Corpus Uteri	3	Married (including common law)	0	76	2	White	0	Female	1	2001	0	Poorly differentiated; Grade III	2	Positive histology	Regional	1	67	No radiation and/or cancer-directed surgery	Surgery performed	1	None/Unknown	0	No/Unknown	0	Blank(s)		Blank(s)		Blank(s)		Blank(s)		Corpus Uteri	N/A not first tumor	N/A not first tumor	1	Dead	1	2nd of 2 or more primaries
Corpus Uteri	3	Married (including common law)	0	72	2	White	0	Female	1	2014	1	Undifferentiated; anaplastic; Grade IV	3	Positive histology	Regional	1	50	No radiation and/or cancer-directed surgery	Surgery performed	1	None/Unknown	0	No/Unknown	0	No	0	No	0	No	0	No	0	Miscellaneous Malignant Cancer	N/A not first tumor	N/A not first tumor	9	Dead	1	2nd of 2 or more primaries
Corpus Uteri	3	Married (including common law)	0	70	2	Black	1	Female	1	2015	1	Poorly differentiated; Grade III	2	Positive histology	Distant	2	50	Radiation after surgery	Surgery performed	1	Radioactive implants (includes brachytherapy) (1988+)	1	Yes	1	No	0	No	0	No	0	No	0	Alive	N/A not first tumor	N/A not first tumor	14	Alive	0	3rd of 3 or more primaries
Corpus Uteri	3	Widowed	1	67	2	White	0	Female	1	2004	0	Undifferentiated; anaplastic; Grade IV	3	Positive histology	Regional	1	50	No radiation and/or cancer-directed surgery	Surgery performed	1	None/Unknown	0	Yes	1	Blank(s)		Blank(s)		Blank(s)		Blank(s)		Breast	N/A not first tumor	N/A not first tumor	11	Dead	1	2nd of 2 or more primaries
Corpus Uteri	3	Widowed	1	64	2	White	0	Female	1	2001	0	Unknown	4	Positive histology	Localized	0	50	No radiation and/or cancer-directed surgery	Surgery performed	1	None/Unknown	0	No/Unknown	0	Blank(s)		Blank(s)		Blank(s)		Blank(s)		Alive	N/A not first tumor	N/A not first tumor	189	Alive	0	2nd of 2 or more primaries
Corpus Uteri	3	Married (including common law)	0	88	2	Black	1	Female	1	2007	0	Unknown	4	Positive histology	Distant	2	50	No radiation and/or cancer-directed surgery	Surgery performed	1	None/Unknown	0	No/Unknown	0	Blank(s)		Blank(s)		Blank(s)		Blank(s)		Other Diseases of Arteries, Arterioles, Capillaries	N/A not first tumor	N/A not first tumor	1	Dead	1	2nd of 2 or more primaries
Corpus Uteri	3	Married (including common law)	0	66	2	White	0	Female	1	2004	0	Poorly differentiated; Grade III	2	Positive histology	Regional	1	50	Radiation after surgery	Surgery performed	1	Beam radiation	1	No/Unknown	0	Blank(s)		Blank(s)		Blank(s)		Blank(s)		Alive	N/A not first tumor	N/A not first tumor	146	Alive	0	2nd of 2 or more primaries
Corpus Uteri	3	Married (including common law)	0	65	2	White	0	Female	1	2000	0	Unknown	4	Positive histology	Localized	0	50	No radiation and/or cancer-directed surgery	Surgery performed	1	None/Unknown	0	No/Unknown	0	Blank(s)		Blank(s)		Blank(s)		Blank(s)		Uterus, NOS	N/A not first tumor	N/A not first tumor	21	Dead	1	2nd of 2 or more primaries
Corpus Uteri	3	Married (including common law)	0	64	2	White	0	Female	1	2003	0	Undifferentiated; anaplastic; Grade IV	3	Positive histology	Localized	0	50	No radiation and/or cancer-directed surgery	Surgery performed	1	Recommended, unknown if administered	1	No/Unknown	0	Blank(s)		Blank(s)		Blank(s)		Blank(s)		Breast	N/A not first tumor	N/A not first tumor	118	Dead	1	2nd of 2 or more primaries
Corpus Uteri	3	Unknown	3	87	2	White	0	Female	1	2014	1	Unknown	4	Positive histology	Unknown/unstaged	3	0	No radiation and/or cancer-directed surgery	Not recommended, contraindicated due to other cond; autopsy only (1973-2002)	0	Beam radiation	1	No/Unknown	0	Unknown	2	Unknown	2	Unknown	2	Unknown	2	Uterus, NOS	N/A not first tumor	N/A not first tumor	12	Dead	1	2nd of 2 or more primaries
Corpus Uteri	3	Single (never married)	2	70	2	White	0	Female	1	2000	0	Poorly differentiated; Grade III	2	Positive histology	Regional	1	50	No radiation and/or cancer-directed surgery	Surgery performed	1	None/Unknown	0	No/Unknown	0	Blank(s)		Blank(s)		Blank(s)		Blank(s)		Corpus Uteri	Dead (attributable to this cancer dx)	Alive or dead due to cancer	4	Dead	1	One primary only
Corpus Uteri	3	Single (never married)	2	58	1	White	0	Female	1	2000	0	Moderately differentiated; Grade II	1	Positive histology	Distant	2	50	No radiation and/or cancer-directed surgery	Surgery performed	1	None/Unknown	0	No/Unknown	0	Blank(s)		Blank(s)		Blank(s)		Blank(s)		Other Cause of Death	Alive or dead of other cause	Dead (attributable to causes other than this cancer dx)	2	Dead	1	One primary only
Corpus Uteri	3	Widowed	1	79	2	White	0	Female	1	2000	0	Poorly differentiated; Grade III	2	Positive histology	Regional	1	0	No radiation and/or cancer-directed surgery	Recommended but not performed, unknown reason	0	Beam radiation	1	Yes	1	Blank(s)		Blank(s)		Blank(s)		Blank(s)		Diseases of Heart	Alive or dead of other cause	Dead (attributable to causes other than this cancer dx)	39	Dead	1	One primary only
Corpus Uteri	3	Single (never married)	2	58	1	White	0	Female	1	2014	1	Poorly differentiated; Grade III	2	Positive histology	Localized	0	50	Radiation after surgery	Surgery performed	1	Radioactive implants (includes brachytherapy) (1988+)	1	Yes	1	No	0	No	0	No	0	No	0	Alive	N/A not first tumor	N/A not first tumor	35	Alive	0	2nd of 2 or more primaries
Corpus Uteri	3	Widowed	1	89	2	White	0	Female	1	2000	0	Unknown	4	Positive histology	Regional	1	0	No radiation and/or cancer-directed surgery	Recommended but not performed, unknown reason	0	None/Unknown	0	No/Unknown	0	Blank(s)		Blank(s)		Blank(s)		Blank(s)		Diseases of Heart	Alive or dead of other cause	Dead (attributable to causes other than this cancer dx)	0	Dead	1	One primary only
Corpus Uteri	3	Unknown	3	42	1	White	0	Female	1	2000	0	Unknown	4	Positive histology	Regional	1	40	No radiation and/or cancer-directed surgery	Surgery performed	1	None/Unknown	0	No/Unknown	0	Blank(s)		Blank(s)		Blank(s)		Blank(s)		Alive	Alive or dead of other cause	Alive or dead due to cancer	203	Alive	0	One primary only
Corpus Uteri	3	Single (never married)	2	47	1	Black	1	Female	1	2000	0	Unknown	4	Positive histology	Regional	1	50	Radiation after surgery	Surgery performed	1	Beam radiation	1	No/Unknown	0	Blank(s)		Blank(s)		Blank(s)		Blank(s)		Pancreas	Alive or dead of other cause	Dead (attributable to causes other than this cancer dx)	28	Dead	1	1st of 2 or more primaries
Corpus Uteri	3	Unknown	3	74	2	Black	1	Female	1	2000	0	Poorly differentiated; Grade III	2	Positive histology	Regional	1	0	No radiation and/or cancer-directed surgery	Recommended but not performed, unknown reason	0	Radiation, NOS method or source not specified	1	Yes	1	Blank(s)		Blank(s)		Blank(s)		Blank(s)		Corpus Uteri	Dead (attributable to this cancer dx)	Alive or dead due to cancer	4	Dead	1	One primary only
Corpus Uteri	3	Widowed	1	73	2	White	0	Female	1	2000	0	Poorly differentiated; Grade III	2	Positive histology	Regional	1	50	No radiation and/or cancer-directed surgery	Surgery performed	1	None/Unknown	0	No/Unknown	0	Blank(s)		Blank(s)		Blank(s)		Blank(s)		Cerebrovascular Diseases	Alive or dead of other cause	Dead (attributable to causes other than this cancer dx)	60	Dead	1	One primary only
Corpus Uteri	3	Married (including common law)	0	72	2	Black	1	Female	1	2001	0	Unknown	4	Positive histology	Distant	2	0	No radiation and/or cancer-directed surgery	Recommended but not performed, unknown reason	0	None/Unknown	0	No/Unknown	0	Blank(s)		Blank(s)		Blank(s)		Blank(s)		Uterus, NOS	Dead (attributable to this cancer dx)	Alive or dead due to cancer	2	Dead	1	One primary only
Corpus Uteri	3	Married (including common law)	0	59	1	White	0	Female	1	2001	0	Poorly differentiated; Grade III	2	Positive histology	Regional	1	50	Radiation after surgery	Surgery performed	1	Combination of beam with implants or isotopes	1	Yes	1	Blank(s)		Blank(s)		Blank(s)		Blank(s)		Corpus Uteri	Dead (attributable to this cancer dx)	Alive or dead due to cancer	36	Dead	1	One primary only
Corpus Uteri	3	Married (including common law)	0	74	2	White	0	Female	1	2002	0	Unknown	4	Positive histology	Localized	0	50	No radiation and/or cancer-directed surgery	Surgery performed	1	None/Unknown	0	No/Unknown	0	Blank(s)		Blank(s)		Blank(s)		Blank(s)		Alive	N/A not first tumor	N/A not first tumor	179	Alive	0	2nd of 2 or more primaries
Corpus Uteri	3	Widowed	1	72	2	White	0	Female	1	2002	0	Poorly differentiated; Grade III	2	Positive histology	Regional	1	50	Radiation prior to surgery	Surgery performed	1	Beam radiation	1	No/Unknown	0	Blank(s)		Blank(s)		Blank(s)		Blank(s)		Corpus Uteri	Dead (attributable to this cancer dx)	Alive or dead due to cancer	13	Dead	1	One primary only
Corpus Uteri	3	Widowed	1	75	2	White	0	Female	1	2001	0	Unknown	4	Positive histology	Localized	0	50	No radiation and/or cancer-directed surgery	Surgery performed	1	None/Unknown	0	No/Unknown	0	Blank(s)		Blank(s)		Blank(s)		Blank(s)		Cerebrovascular Diseases	Alive or dead of other cause	Dead (attributable to causes other than this cancer dx)	121	Dead	1	One primary only
Corpus Uteri	3	Married (including common law)	0	54	1	White	0	Female	1	2001	0	Undifferentiated; anaplastic; Grade IV	3	Positive histology	Localized	0	50	No radiation and/or cancer-directed surgery	Surgery performed	1	Refused (1988+)	0	No/Unknown	0	Blank(s)		Blank(s)		Blank(s)		Blank(s)		Alive	Alive or dead of other cause	Alive or dead due to cancer	184	Alive	0	One primary only
Corpus Uteri	3	Widowed	1	81	2	White	0	Female	1	2002	0	Undifferentiated; anaplastic; Grade IV	3	Positive histology	Localized	0	50	No radiation and/or cancer-directed surgery	Surgery performed	1	None/Unknown	0	No/Unknown	0	Blank(s)		Blank(s)		Blank(s)		Blank(s)		Other Cause of Death	Alive or dead of other cause	Dead (attributable to causes other than this cancer dx)	159	Dead	1	1st of 2 or more primaries
Corpus Uteri	3	Married (including common law)	0	68	2	White	0	Female	1	2010	1	Undifferentiated; anaplastic; Grade IV	3	Positive histology	Localized	0	50	Radiation after surgery	Surgery performed	1	Combination of beam with implants or isotopes	1	No/Unknown	0	No	0	No	0	No	0	No	0	Uterus, NOS	N/A not first tumor	N/A not first tumor	43	Dead	1	3rd of 3 or more primaries
Corpus Uteri	3	Married (including common law)	0	60	1	White	0	Female	1	2002	0	Undifferentiated; anaplastic; Grade IV	3	Positive histology	Regional	1	50	Radiation after surgery	Surgery performed	1	Beam radiation	1	No/Unknown	0	Blank(s)		Blank(s)		Blank(s)		Blank(s)		Alive	Alive or dead of other cause	Alive or dead due to cancer	175	Alive	0	One primary only
Corpus Uteri	3	Married (including common law)	0	71	2	Black	1	Female	1	2002	0	Unknown	4	Positive histology	Localized	0	0	No radiation and/or cancer-directed surgery	Recommended but not performed, unknown reason	0	None/Unknown	0	No/Unknown	0	Blank(s)		Blank(s)		Blank(s)		Blank(s)		In situ, benign or unknown behavior neoplasm	N/A not first tumor	N/A not first tumor	4	Dead	1	2nd of 2 or more primaries
Corpus Uteri	3	Widowed	1	72	2	White	0	Female	1	2003	0	Moderately differentiated; Grade II	1	Positive histology	Localized	0	50	No radiation and/or cancer-directed surgery	Surgery performed	1	None/Unknown	0	No/Unknown	0	Blank(s)		Blank(s)		Blank(s)		Blank(s)		Alive	Alive or dead of other cause	Alive or dead due to cancer	164	Alive	0	One primary only
Corpus Uteri	3	Single (never married)	2	57	1	Black	1	Female	1	2003	0	Undifferentiated; anaplastic; Grade IV	3	Positive histology	Regional	1	0	No radiation and/or cancer-directed surgery	Not recommended	0	None/Unknown	0	Yes	1	Blank(s)		Blank(s)		Blank(s)		Blank(s)		Uterus, NOS	Dead (attributable to this cancer dx)	Alive or dead due to cancer	7	Dead	1	One primary only
Corpus Uteri	3	Married (including common law)	0	55	1	White	0	Female	1	2003	0	Moderately differentiated; Grade II	1	Positive histology	Regional	1	63	Radiation after surgery	Surgery performed	1	Beam radiation	1	No/Unknown	0	Blank(s)		Blank(s)		Blank(s)		Blank(s)		Alive	Alive or dead of other cause	Alive or dead due to cancer	157	Alive	0	One primary only
Corpus Uteri	3	Married (including common law)	0	63	2	White	0	Female	1	2003	0	Unknown	4	Positive histology	Localized	0	50	No radiation and/or cancer-directed surgery	Surgery performed	1	None/Unknown	0	No/Unknown	0	Blank(s)		Blank(s)		Blank(s)		Blank(s)		Alive	Alive or dead of other cause	Alive or dead due to cancer	166	Alive	0	One primary only
Corpus Uteri	3	Widowed	1	81	2	White	0	Female	1	2003	0	Unknown	4	Positive histology	Regional	1	0	Radiation after surgery	Not recommended	0	Combination of beam with implants or isotopes	1	Yes	1	Blank(s)		Blank(s)		Blank(s)		Blank(s)		Uterus, NOS	Dead (attributable to this cancer dx)	Alive or dead due to cancer	14	Dead	1	One primary only
Corpus Uteri	3	Single (never married)	2	62	2	Black	1	Female	1	2003	0	Undifferentiated; anaplastic; Grade IV	3	Positive histology	Regional	1	0	No radiation and/or cancer-directed surgery	Recommended but not performed, unknown reason	0	Combination of beam with implants or isotopes	1	No/Unknown	0	Blank(s)		Blank(s)		Blank(s)		Blank(s)		Alive	Alive or dead of other cause	Alive or dead due to cancer	161	Alive	0	One primary only
Corpus Uteri	3	Single (never married)	2	57	1	Black	1	Female	1	2004	0	Unknown	4	Positive histology	Localized	0	50	No radiation and/or cancer-directed surgery	Surgery performed	1	None/Unknown	0	Yes	1	Blank(s)		Blank(s)		Blank(s)		Blank(s)		Alive	Alive or dead of other cause	Alive or dead due to cancer	155	Alive	0	One primary only
Corpus Uteri	3	Married (including common law)	0	77	2	Black	1	Female	1	2004	0	Unknown	4	Positive histology	Regional	1	50	Radiation after surgery	Surgery performed	1	Beam radiation	1	Yes	1	Blank(s)		Blank(s)		Blank(s)		Blank(s)		Alive	Alive or dead of other cause	Alive or dead due to cancer	154	Alive	0	One primary only
Corpus Uteri	3	Widowed	1	73	2	White	0	Female	1	2003	0	Unknown	4	Positive histology	Regional	1	0	No radiation and/or cancer-directed surgery	Not recommended, contraindicated due to other cond; autopsy only (1973-2002)	0	Beam radiation	1	No/Unknown	0	Blank(s)		Blank(s)		Blank(s)		Blank(s)		Corpus Uteri	Dead (attributable to this cancer dx)	Alive or dead due to cancer	14	Dead	1	One primary only
Corpus Uteri	3	Divorced	1	63	2	Black	1	Female	1	2004	0	Undifferentiated; anaplastic; Grade IV	3	Positive histology	Localized	0	0	No radiation and/or cancer-directed surgery	Recommended but not performed, unknown reason	0	None/Unknown	0	Yes	1	Blank(s)		Blank(s)		Blank(s)		Blank(s)		Atherosclerosis	Alive or dead of other cause	Dead (attributable to causes other than this cancer dx)	14	Dead	1	One primary only
Corpus Uteri	3	Widowed	1	69	2	Black	1	Female	1	2003	0	Poorly differentiated; Grade III	2	Positive histology	Localized	0	50	No radiation and/or cancer-directed surgery	Surgery performed	1	None/Unknown	0	No/Unknown	0	Blank(s)		Blank(s)		Blank(s)		Blank(s)		Alive	Alive or dead of other cause	Alive or dead due to cancer	65	Alive	0	One primary only
Corpus Uteri	3	Married (including common law)	0	66	2	Black	1	Female	1	2003	0	Unknown	4	Positive exfoliative cytology, no positive histology	Distant	2	0	No radiation and/or cancer-directed surgery	Recommended but not performed, unknown reason	0	Beam radiation	1	No/Unknown	0	Blank(s)		Blank(s)		Blank(s)		Blank(s)		Cervix Uteri	Dead (attributable to this cancer dx)	Alive or dead due to cancer	8	Dead	1	One primary only
Corpus Uteri	3	Married (including common law)	0	60	1	White	0	Female	1	2004	0	Poorly differentiated; Grade III	2	Positive histology	Localized	0	50	No radiation and/or cancer-directed surgery	Surgery performed	1	None/Unknown	0	Yes	1	Blank(s)		Blank(s)		Blank(s)		Blank(s)		Diseases of Heart	Alive or dead of other cause	Dead (attributable to causes other than this cancer dx)	96	Dead	1	One primary only
Corpus Uteri	3	Single (never married)	2	64	2	White	0	Female	1	2004	0	Unknown	4	Positive histology	Localized	0	50	No radiation and/or cancer-directed surgery	Surgery performed	1	None/Unknown	0	No/Unknown	0	Blank(s)		Blank(s)		Blank(s)		Blank(s)		Corpus Uteri	Dead (attributable to this cancer dx)	Alive or dead due to cancer	27	Dead	1	One primary only
Corpus Uteri	3	Married (including common law)	0	64	2	White	0	Female	1	2003	0	Unknown	4	Positive histology	Regional	1	0	No radiation and/or cancer-directed surgery	Recommended but not performed, unknown reason	0	Beam radiation	1	Yes	1	Blank(s)		Blank(s)		Blank(s)		Blank(s)		Corpus Uteri	Dead (attributable to this cancer dx)	Alive or dead due to cancer	16	Dead	1	One primary only
Corpus Uteri	3	Divorced	1	60	1	Black	1	Female	1	2004	0	Poorly differentiated; Grade III	2	Positive histology	Localized	0	50	No radiation and/or cancer-directed surgery	Surgery performed	1	None/Unknown	0	Yes	1	Blank(s)		Blank(s)		Blank(s)		Blank(s)		Uterus, NOS	Dead (attributable to this cancer dx)	Alive or dead due to cancer	62	Dead	1	One primary only
Corpus Uteri	3	Widowed	1	74	2	Black	1	Female	1	2004	0	Unknown	4	Positive histology	Localized	0	50	Radiation after surgery	Surgery performed	1	Combination of beam with implants or isotopes	1	No/Unknown	0	Blank(s)		Blank(s)		Blank(s)		Blank(s)		Alive	Alive or dead of other cause	Alive or dead due to cancer	147	Alive	0	One primary only
Corpus Uteri	3	Married (including common law)	0	83	2	White	0	Female	1	2011	1	Poorly differentiated; Grade III	2	Positive histology	Unknown/unstaged	3	0	No radiation and/or cancer-directed surgery	Not recommended, contraindicated due to other cond; autopsy only (1973-2002)	0	Beam radiation	1	No/Unknown	0	No	0	No	0	No	0	No	0	Uterus, NOS	N/A not first tumor	N/A not first tumor	22	Dead	1	2nd of 2 or more primaries
Corpus Uteri	3	Widowed	1	83	2	White	0	Female	1	2004	0	Unknown	4	Positive histology	Distant	2	0	No radiation and/or cancer-directed surgery	Not recommended	0	None/Unknown	0	No/Unknown	0	Blank(s)		Blank(s)		Blank(s)		Blank(s)		Lung and Bronchus	Dead (attributable to this cancer dx)	Alive or dead due to cancer	0	Dead	1	One primary only
Corpus Uteri	3	Married (including common law)	0	53	1	Black	1	Female	1	2004	0	Unknown	4	Positive histology	Regional	1	50	Radiation after surgery	Surgery performed	1	Beam radiation	1	Yes	1	Blank(s)		Blank(s)		Blank(s)		Blank(s)		Corpus Uteri	Dead (attributable to this cancer dx)	Alive or dead due to cancer	28	Dead	1	One primary only
Corpus Uteri	3	Married (including common law)	0	77	2	Black	1	Female	1	2004	0	Unknown	4	Positive histology	Unknown/unstaged	3	50	No radiation and/or cancer-directed surgery	Surgery performed	1	None/Unknown	0	Yes	1	Blank(s)		Blank(s)		Blank(s)		Blank(s)		Corpus Uteri	Dead (attributable to this cancer dx)	Alive or dead due to cancer	21	Dead	1	One primary only
Corpus Uteri	3	Married (including common law)	0	68	2	White	0	Female	1	2004	0	Undifferentiated; anaplastic; Grade IV	3	Positive histology	Localized	0	50	Radiation after surgery	Surgery performed	1	Beam radiation	1	No/Unknown	0	Blank(s)		Blank(s)		Blank(s)		Blank(s)		Alive	Alive or dead of other cause	Alive or dead due to cancer	148	Alive	0	One primary only
Corpus Uteri	3	Widowed	1	82	2	White	0	Female	1	2004	0	Poorly differentiated; Grade III	2	Positive histology	Regional	1	50	No radiation and/or cancer-directed surgery	Surgery performed	1	None/Unknown	0	No/Unknown	0	Blank(s)		Blank(s)		Blank(s)		Blank(s)		Diseases of Heart	Alive or dead of other cause	Dead (attributable to causes other than this cancer dx)	21	Dead	1	1st of 2 or more primaries
Corpus Uteri	3	Divorced	1	56	1	White	0	Female	1	2005	0	Unknown	4	Positive histology	Localized	0	50	No radiation and/or cancer-directed surgery	Surgery performed	1	None/Unknown	0	No/Unknown	0	Blank(s)		Blank(s)		Blank(s)		Blank(s)		Alive	Alive or dead of other cause	Alive or dead due to cancer	140	Alive	0	One primary only
Corpus Uteri	3	Married (including common law)	0	50	1	White	0	Female	1	2004	0	Poorly differentiated; Grade III	2	Positive histology	Distant	2	50	Radiation after surgery	Surgery performed	1	Beam radiation	1	Yes	1	Blank(s)		Blank(s)		Blank(s)		Blank(s)		Alive	Alive or dead of other cause	Alive or dead due to cancer	142	Alive	0	One primary only
Corpus Uteri	3	Widowed	1	83	2	White	0	Female	1	2004	0	Poorly differentiated; Grade III	2	Positive histology	Regional	1	0	No radiation and/or cancer-directed surgery	Not recommended	0	Beam radiation	1	No/Unknown	0	Blank(s)		Blank(s)		Blank(s)		Blank(s)		Uterus, NOS	Dead (attributable to this cancer dx)	Alive or dead due to cancer	20	Dead	1	One primary only
Corpus Uteri	3	Single (never married)	2	58	1	White	0	Female	1	2004	0	Poorly differentiated; Grade III	2	Positive histology	Regional	1	50	No radiation and/or cancer-directed surgery	Surgery performed	1	None/Unknown	0	No/Unknown	0	Blank(s)		Blank(s)		Blank(s)		Blank(s)		Alive	Alive or dead of other cause	Alive or dead due to cancer	147	Alive	0	1st of 2 or more primaries
Corpus Uteri	3	Divorced	1	56	1	White	0	Female	1	2005	0	Poorly differentiated; Grade III	2	Positive histology	Localized	0	50	No radiation and/or cancer-directed surgery	Surgery performed	1	None/Unknown	0	No/Unknown	0	Blank(s)		Blank(s)		Blank(s)		Blank(s)		Alive	Alive or dead of other cause	Alive or dead due to cancer	138	Alive	0	One primary only
Corpus Uteri	3	Married (including common law)	0	53	1	White	0	Female	1	2005	0	Poorly differentiated; Grade III	2	Positive histology	Regional	1	50	Radiation after surgery	Surgery performed	1	Beam radiation	1	No/Unknown	0	Blank(s)		Blank(s)		Blank(s)		Blank(s)		Alive	Alive or dead of other cause	Alive or dead due to cancer	133	Alive	0	One primary only
Corpus Uteri	3	Married (including common law)	0	61	2	Black	1	Female	1	2005	0	Unknown	4	Positive histology	Distant	2	50	No radiation and/or cancer-directed surgery	Surgery performed	1	None/Unknown	0	Yes	1	Blank(s)		Blank(s)		Blank(s)		Blank(s)		Ovary	Dead (attributable to this cancer dx)	Alive or dead due to cancer	5	Dead	1	One primary only
Corpus Uteri	3	Married (including common law)	0	62	2	White	0	Female	1	2004	0	Poorly differentiated; Grade III	2	Positive histology	Localized	0	50	No radiation and/or cancer-directed surgery	Surgery performed	1	None/Unknown	0	No/Unknown	0	Blank(s)		Blank(s)		Blank(s)		Blank(s)		Alive	Alive or dead of other cause	Alive or dead due to cancer	152	Alive	0	One primary only
Corpus Uteri	3	Widowed	1	72	2	Black	1	Female	1	2005	0	Poorly differentiated; Grade III	2	Positive histology	Regional	1	50	No radiation and/or cancer-directed surgery	Surgery performed	1	None/Unknown	0	Yes	1	Blank(s)		Blank(s)		Blank(s)		Blank(s)		Accidents and Adverse Effects	Alive or dead of other cause	Dead (attributable to causes other than this cancer dx)	24	Dead	1	One primary only
Corpus Uteri	3	Married (including common law)	0	66	2	Black	1	Female	1	2005	0	Unknown	4	Positive histology	Localized	0	50	No radiation and/or cancer-directed surgery	Surgery performed	1	None/Unknown	0	No/Unknown	0	Blank(s)		Blank(s)		Blank(s)		Blank(s)		Alive	Alive or dead of other cause	Alive or dead due to cancer	141	Alive	0	1st of 2 or more primaries
Corpus Uteri	3	Married (including common law)	0	62	2	White	0	Female	1	2008	1	Poorly differentiated; Grade III	2	Positive histology	Localized	0	61	No radiation and/or cancer-directed surgery	Surgery performed	1	None/Unknown	0	Yes	1	Blank(s)		Blank(s)		Blank(s)		Blank(s)		Other Infectious and Parasitic Diseases including HIV	N/A not first tumor	N/A not first tumor	50	Dead	1	2nd of 2 or more primaries
Corpus Uteri	3	Married (including common law)	0	65	2	White	0	Female	1	2006	0	Undifferentiated; anaplastic; Grade IV	3	Positive histology	Regional	1	50	No radiation and/or cancer-directed surgery	Surgery performed	1	None/Unknown	0	Yes	1	Blank(s)		Blank(s)		Blank(s)		Blank(s)		Myeloma	Alive or dead of other cause	Dead (attributable to causes other than this cancer dx)	97	Dead	1	1st of 2 or more primaries
Corpus Uteri	3	Separated	1	71	2	Black	1	Female	1	2007	0	Unknown	4	Positive histology	Localized	0	50	Radiation after surgery	Surgery performed	1	Radioactive implants (includes brachytherapy) (1988+)	1	Yes	1	Blank(s)		Blank(s)		Blank(s)		Blank(s)		Uterus, NOS	Dead (attributable to this cancer dx)	Alive or dead due to cancer	10	Dead	1	One primary only
Corpus Uteri	3	Widowed	1	77	2	Black	1	Female	1	2006	0	Poorly differentiated; Grade III	2	Positive histology	Regional	1	67	No radiation and/or cancer-directed surgery	Surgery performed	1	None/Unknown	0	Yes	1	Blank(s)		Blank(s)		Blank(s)		Blank(s)		Uterus, NOS	Dead (attributable to this cancer dx)	Alive or dead due to cancer	40	Dead	1	One primary only
Corpus Uteri	3	Divorced	1	65	2	White	0	Female	1	2006	0	Poorly differentiated; Grade III	2	Positive histology	Regional	1	50	Radiation after surgery	Surgery performed	1	Combination of beam with implants or isotopes	1	No/Unknown	0	Blank(s)		Blank(s)		Blank(s)		Blank(s)		Uterus, NOS	Dead (attributable to this cancer dx)	Alive or dead due to cancer	32	Dead	1	One primary only
Corpus Uteri	3	Single (never married)	2	81	2	White	0	Female	1	2003	0	Poorly differentiated; Grade III	2	Positive histology	Unknown/unstaged	3	0	No radiation and/or cancer-directed surgery	Recommended, unknown if performed	0	None/Unknown	0	No/Unknown	0	Blank(s)		Blank(s)		Blank(s)		Blank(s)		Corpus Uteri	Dead (attributable to this cancer dx)	Alive or dead due to cancer	38	Dead	1	One primary only
Corpus Uteri	3	Married (including common law)	0	55	1	White	0	Female	1	2006	0	Undifferentiated; anaplastic; Grade IV	3	Positive histology	Localized	0	50	No radiation and/or cancer-directed surgery	Surgery performed	1	None/Unknown	0	No/Unknown	0	Blank(s)		Blank(s)		Blank(s)		Blank(s)		Alive	Alive or dead of other cause	Alive or dead due to cancer	124	Alive	0	1st of 2 or more primaries
Corpus Uteri	3	Divorced	1	64	2	Black	1	Female	1	2006	0	Poorly differentiated; Grade III	2	Positive histology	Regional	1	50	Radiation after surgery	Surgery performed	1	Combination of beam with implants or isotopes	1	Yes	1	Blank(s)		Blank(s)		Blank(s)		Blank(s)		Alive	Alive or dead of other cause	Alive or dead due to cancer	123	Alive	0	One primary only
Corpus Uteri	3	Married (including common law)	0	83	2	Black	1	Female	1	2006	0	Unknown	4	Positive histology	Regional	1	0	No radiation and/or cancer-directed surgery	Recommended but not performed, unknown reason	0	Combination of beam with implants or isotopes	1	No/Unknown	0	Blank(s)		Blank(s)		Blank(s)		Blank(s)		Corpus Uteri	Dead (attributable to this cancer dx)	Alive or dead due to cancer	8	Dead	1	One primary only
Corpus Uteri	3	Married (including common law)	0	68	2	Black	1	Female	1	2006	0	Poorly differentiated; Grade III	2	Positive histology	Localized	0	50	No radiation and/or cancer-directed surgery	Surgery performed	1	None/Unknown	0	Yes	1	Blank(s)		Blank(s)		Blank(s)		Blank(s)		Lung and Bronchus	Alive or dead of other cause	Dead (attributable to causes other than this cancer dx)	112	Dead	1	1st of 2 or more primaries
Corpus Uteri	3	Single (never married)	2	75	2	Black	1	Female	1	2007	0	Unknown	4	Positive histology	Localized	0	50	No radiation and/or cancer-directed surgery	Surgery performed	1	None/Unknown	0	No/Unknown	0	Blank(s)		Blank(s)		Blank(s)		Blank(s)		Alive	Alive or dead of other cause	Alive or dead due to cancer	110	Alive	0	One primary only
Corpus Uteri	3	Single (never married)	2	67	2	Black	1	Female	1	2007	0	Poorly differentiated; Grade III	2	Positive histology	Regional	1	50	Radiation after surgery	Surgery performed	1	Beam radiation	1	Yes	1	Blank(s)		Blank(s)		Blank(s)		Blank(s)		Alive	Alive or dead of other cause	Alive or dead due to cancer	102	Alive	0	One primary only
Corpus Uteri	3	Single (never married)	2	71	2	Asian or Pacific Islander	2	Female	1	2007	0	Unknown	4	Positive histology	Localized	0	0	No radiation and/or cancer-directed surgery	Not recommended	0	None/Unknown	0	No/Unknown	0	Blank(s)		Blank(s)		Blank(s)		Blank(s)		Cerebrovascular Diseases	Alive or dead of other cause	Dead (attributable to causes other than this cancer dx)	0	Dead	1	One primary only
Corpus Uteri	3	Single (never married)	2	70	2	White	0	Female	1	2007	0	Poorly differentiated; Grade III	2	Positive histology	Regional	1	0	No radiation and/or cancer-directed surgery	Not recommended, contraindicated due to other cond; autopsy only (1973-2002)	0	Beam radiation	1	No/Unknown	0	Blank(s)		Blank(s)		Blank(s)		Blank(s)		Diseases of Heart	Alive or dead of other cause	Dead (attributable to causes other than this cancer dx)	1	Dead	1	One primary only
Corpus Uteri	3	Married (including common law)	0	50	1	White	0	Female	1	2007	0	Poorly differentiated; Grade III	2	Positive histology	Regional	1	50	Radiation after surgery	Surgery performed	1	Beam radiation	1	No/Unknown	0	Blank(s)		Blank(s)		Blank(s)		Blank(s)		Alive	Alive or dead of other cause	Alive or dead due to cancer	112	Alive	0	One primary only
Corpus Uteri	3	Single (never married)	2	64	2	Black	1	Female	1	2009	1	Undifferentiated; anaplastic; Grade IV	3	Positive histology	Localized	0	50	No radiation and/or cancer-directed surgery	Surgery performed	1	None/Unknown	0	No/Unknown	0	Blank(s)		Blank(s)		Blank(s)		Blank(s)		Alive	Alive or dead of other cause	Alive or dead due to cancer	91	Alive	0	One primary only
Corpus Uteri	3	Single (never married)	2	73	2	Black	1	Female	1	2008	1	Undifferentiated; anaplastic; Grade IV	3	Positive histology	Distant	2	50	No radiation and/or cancer-directed surgery	Surgery performed	1	None/Unknown	0	No/Unknown	0	Blank(s)		Blank(s)		Blank(s)		Blank(s)		Corpus Uteri	Dead (attributable to this cancer dx)	Alive or dead due to cancer	10	Dead	1	One primary only
Corpus Uteri	3	Single (never married)	2	64	2	White	0	Female	1	2008	1	Unknown	4	Positive histology	Distant	2	63	No radiation and/or cancer-directed surgery	Surgery performed	1	None/Unknown	0	No/Unknown	0	Blank(s)		Blank(s)		Blank(s)		Blank(s)		Corpus Uteri	Dead (attributable to this cancer dx)	Alive or dead due to cancer	19	Dead	1	One primary only
Corpus Uteri	3	Married (including common law)	0	49	1	Black	1	Female	1	2008	1	Unknown	4	Positive histology	Regional	1	0	Radiation after surgery	Not recommended	0	Combination of beam with implants or isotopes	1	Yes	1	Blank(s)		Blank(s)		Blank(s)		Blank(s)		Cervix Uteri	Dead (attributable to this cancer dx)	Alive or dead due to cancer	29	Dead	1	One primary only
Corpus Uteri	3	Widowed	1	67	2	Black	1	Female	1	2008	1	Poorly differentiated; Grade III	2	Positive histology	Distant	2	61	No radiation and/or cancer-directed surgery	Surgery performed	1	None/Unknown	0	Yes	1	Blank(s)		Blank(s)		Blank(s)		Blank(s)		Corpus Uteri	Dead (attributable to this cancer dx)	Alive or dead due to cancer	21	Dead	1	One primary only
Corpus Uteri	3	Widowed	1	66	2	White	0	Female	1	2008	1	Poorly differentiated; Grade III	2	Positive histology	Localized	0	50	No radiation and/or cancer-directed surgery	Surgery performed	1	None/Unknown	0	No/Unknown	0	Blank(s)		Blank(s)		Blank(s)		Blank(s)		Alive	Alive or dead of other cause	Alive or dead due to cancer	98	Alive	0	One primary only
Corpus Uteri	3	Married (including common law)	0	72	2	White	0	Female	1	2009	1	Unknown	4	Positive histology	Regional	1	50	Radiation after surgery	Surgery performed	1	Beam radiation	1	Yes	1	Blank(s)		Blank(s)		Blank(s)		Blank(s)		Alive	Alive or dead of other cause	Alive or dead due to cancer	87	Alive	0	One primary only
Corpus Uteri	3	Single (never married)	2	40	1	White	0	Female	1	2009	1	Poorly differentiated; Grade III	2	Positive histology	Distant	2	0	No radiation and/or cancer-directed surgery	Not recommended	0	None/Unknown	0	Yes	1	Blank(s)		Blank(s)		Blank(s)		Blank(s)		Miscellaneous Malignant Cancer	Dead (attributable to this cancer dx)	Alive or dead due to cancer	11	Dead	1	One primary only
Corpus Uteri	3	Widowed	1	93	2	White	0	Female	1	2009	1	Undifferentiated; anaplastic; Grade IV	3	Positive histology	Regional	1	0	No radiation and/or cancer-directed surgery	Not recommended, contraindicated due to other cond; autopsy only (1973-2002)	0	Beam radiation	1	No/Unknown	0	Blank(s)		Blank(s)		Blank(s)		Blank(s)		Uterus, NOS	Dead (attributable to this cancer dx)	Alive or dead due to cancer	13	Dead	1	One primary only
Corpus Uteri	3	Single (never married)	2	65	2	White	0	Female	1	2009	1	Unknown	4	Positive histology	Regional	1	50	Radiation after surgery	Surgery performed	1	Beam radiation	1	Yes	1	Blank(s)		Blank(s)		Blank(s)		Blank(s)		Alive	Alive or dead of other cause	Alive or dead due to cancer	87	Alive	0	One primary only
Corpus Uteri	3	Married (including common law)	0	79	2	White	0	Female	1	2010	1	Unknown	4	Positive histology	Regional	1	0	No radiation and/or cancer-directed surgery	Not recommended, contraindicated due to other cond; autopsy only (1973-2002)	0	Beam radiation	1	No/Unknown	0	No	0	No	0	No	0	No	0	Uterus, NOS	Dead (attributable to this cancer dx)	Alive or dead due to cancer	18	Dead	1	One primary only
Corpus Uteri	3	Married (including common law)	0	69	2	White	0	Female	1	2009	1	Poorly differentiated; Grade III	2	Positive histology	Regional	1	50	Radiation after surgery	Surgery performed	1	Beam radiation	1	Yes	1	Blank(s)		Blank(s)		Blank(s)		Blank(s)		Alive	Alive or dead of other cause	Alive or dead due to cancer	95	Alive	0	One primary only
Corpus Uteri	3	Single (never married)	2	65	2	White	0	Female	1	2010	1	Poorly differentiated; Grade III	2	Positive histology	Regional	1	50	Radiation after surgery	Surgery performed	1	Radioactive implants (includes brachytherapy) (1988+)	1	Yes	1	No	0	No	0	No	0	No	0	Alive	Alive or dead of other cause	Alive or dead due to cancer	83	Alive	0	1st of 2 or more primaries
Corpus Uteri	3	Unknown	3	91	2	White	0	Female	1	2010	1	Unknown	4	Positive histology	Localized	0	30	No radiation and/or cancer-directed surgery	Surgery performed	1	None/Unknown	0	No/Unknown	0	No	0	No	0	No	0	No	0	Diseases of Heart	Alive or dead of other cause	Dead (attributable to causes other than this cancer dx)	45	Dead	1	One primary only
Corpus Uteri	3	Widowed	1	77	2	White	0	Female	1	2010	1	Undifferentiated; anaplastic; Grade IV	3	Positive histology	Localized	0	50	No radiation and/or cancer-directed surgery	Surgery performed	1	None/Unknown	0	No/Unknown	0	No	0	No	0	No	0	No	0	Alive	Alive or dead of other cause	Alive or dead due to cancer	73	Alive	0	One primary only
Corpus Uteri	3	Widowed	1	74	2	Black	1	Female	1	2010	1	Poorly differentiated; Grade III	2	Positive histology	Regional	1	0	No radiation and/or cancer-directed surgery	Not recommended, contraindicated due to other cond; autopsy only (1973-2002)	0	Radiation, NOS method or source not specified	1	Yes	1	No	0	No	0	No	0	No	0	Corpus Uteri	Dead (attributable to this cancer dx)	Alive or dead due to cancer	13	Dead	1	One primary only
Corpus Uteri	3	Married (including common law)	0	51	1	White	0	Female	1	2004	0	Unknown	4	Positive histology	Unknown/unstaged	3	50	Radiation after surgery	Surgery performed	1	Radiation, NOS method or source not specified	1	Yes	1	Blank(s)		Blank(s)		Blank(s)		Blank(s)		Corpus Uteri	Dead (attributable to this cancer dx)	Alive or dead due to cancer	66	Dead	1	One primary only
Corpus Uteri	3	Single (never married)	2	57	1	Black	1	Female	1	2010	1	Poorly differentiated; Grade III	2	Positive histology	Localized	0	50	Radiation after surgery	Surgery performed	1	Radioactive implants (includes brachytherapy) (1988+)	1	Yes	1	No	0	No	0	No	0	No	0	Alive	Alive or dead of other cause	Alive or dead due to cancer	70	Alive	0	One primary only
Corpus Uteri	3	Widowed	1	73	2	Black	1	Female	1	2010	1	Undifferentiated; anaplastic; Grade IV	3	Positive histology	Regional	1	50	Radiation after surgery	Surgery performed	1	Beam radiation	1	Yes	1	No	0	No	0	No	0	No	0	Alive	Alive or dead of other cause	Alive or dead due to cancer	74	Alive	0	One primary only
Corpus Uteri	3	Widowed	1	79	2	Black	1	Female	1	2010	1	Unknown	4	Positive histology	Distant	2	0	No radiation and/or cancer-directed surgery	Not recommended	0	None/Unknown	0	Yes	1	No	0	No	0	No	0	Yes	1	Corpus Uteri	Dead (attributable to this cancer dx)	Alive or dead due to cancer	12	Dead	1	One primary only
Corpus Uteri	3	Widowed	1	95	2	White	0	Female	1	2011	1	Poorly differentiated; Grade III	2	Positive histology	Regional	1	50	No radiation and/or cancer-directed surgery	Surgery performed	1	None/Unknown	0	No/Unknown	0	No	0	No	0	No	0	No	0	Corpus Uteri	Dead (attributable to this cancer dx)	Alive or dead due to cancer	7	Dead	1	One primary only
Corpus Uteri	3	Widowed	1	69	2	White	0	Female	1	2010	1	Undifferentiated; anaplastic; Grade IV	3	Positive histology	Regional	1	50	No radiation and/or cancer-directed surgery	Surgery performed	1	None/Unknown	0	Yes	1	No	0	No	0	No	0	No	0	Corpus Uteri	Dead (attributable to this cancer dx)	Alive or dead due to cancer	23	Dead	1	1st of 2 or more primaries
Corpus Uteri	3	Single (never married)	2	36	1	White	0	Female	1	2011	1	Unknown	4	Positive histology	Regional	1	50	Radiation after surgery	Surgery performed	1	Radioactive implants (includes brachytherapy) (1988+)	1	Yes	1	No	0	No	0	No	0	No	0	Alive	Alive or dead of other cause	Alive or dead due to cancer	65	Alive	0	One primary only
Corpus Uteri	3	Widowed	1	74	2	Black	1	Female	1	2010	1	Unknown	4	Positive histology	Unknown/unstaged	3	0	No radiation and/or cancer-directed surgery	Not recommended	0	None/Unknown	0	No/Unknown	0	Unknown	2	Unknown	2	Unknown	2	Unknown	2	Ovary	Dead (attributable to this cancer dx)	Alive or dead due to cancer	11	Dead	1	One primary only
Corpus Uteri	3	Married (including common law)	0	66	2	White	0	Female	1	2011	1	Poorly differentiated; Grade III	2	Positive histology	Localized	0	50	No radiation and/or cancer-directed surgery	Surgery performed	1	None/Unknown	0	No/Unknown	0	No	0	No	0	No	0	No	0	Alive	Alive or dead of other cause	Alive or dead due to cancer	63	Alive	0	One primary only
Corpus Uteri	3	Single (never married)	2	73	2	White	0	Female	1	2011	1	Poorly differentiated; Grade III	2	Positive histology	Regional	1	61	No radiation and/or cancer-directed surgery	Surgery performed	1	None/Unknown	0	No/Unknown	0	No	0	No	0	No	0	No	0	Corpus Uteri	Dead (attributable to this cancer dx)	Alive or dead due to cancer	66	Dead	1	1st of 2 or more primaries
Corpus Uteri	3	Married (including common law)	0	64	2	Black	1	Female	1	2011	1	Unknown	4	Positive histology	Localized	0	50	No radiation and/or cancer-directed surgery	Surgery performed	1	None/Unknown	0	No/Unknown	0	No	0	No	0	No	0	No	0	Alive	Alive or dead of other cause	Alive or dead due to cancer	63	Alive	0	1st of 2 or more primaries
Corpus Uteri	3	Married (including common law)	0	55	1	White	0	Female	1	2011	1	Poorly differentiated; Grade III	2	Positive histology	Regional	1	50	Radiation after surgery	Surgery performed	1	Beam radiation	1	Yes	1	No	0	No	0	No	0	No	0	Uterus, NOS	Dead (attributable to this cancer dx)	Alive or dead due to cancer	19	Dead	1	One primary only
Corpus Uteri	3	Married (including common law)	0	57	1	Black	1	Female	1	2011	1	Undifferentiated; anaplastic; Grade IV	3	Positive histology	Regional	1	0	No radiation and/or cancer-directed surgery	Not recommended, contraindicated due to other cond; autopsy only (1973-2002)	0	Beam radiation	1	No/Unknown	0	No	0	No	0	No	0	No	0	Uterus, NOS	Dead (attributable to this cancer dx)	Alive or dead due to cancer	26	Dead	1	One primary only
Corpus Uteri	3	Unknown	3	44	1	White	0	Female	1	2011	1	Unknown	4	Positive histology	Unknown/unstaged	3	50	No radiation and/or cancer-directed surgery	Surgery performed	1	None/Unknown	0	No/Unknown	0	No	0	No	0	No	0	No	0	Alive	Alive or dead of other cause	Alive or dead due to cancer	20	Alive	0	One primary only
Corpus Uteri	3	Single (never married)	2	80	2	White	0	Female	1	2011	1	Poorly differentiated; Grade III	2	Positive histology	Regional	1	50	No radiation and/or cancer-directed surgery	Surgery performed	1	None/Unknown	0	No/Unknown	0	No	0	No	0	No	0	No	0	Alive	Alive or dead of other cause	Alive or dead due to cancer	61	Alive	0	One primary only
Corpus Uteri	3	Married (including common law)	0	46	1	White	0	Female	1	2011	1	Poorly differentiated; Grade III	2	Positive histology	Regional	1	63	No radiation and/or cancer-directed surgery	Surgery performed	1	None/Unknown	0	No/Unknown	0	No	0	No	0	No	0	No	0	Alive	Alive or dead of other cause	Alive or dead due to cancer	67	Alive	0	1st of 2 or more primaries
Corpus Uteri	3	Unknown	3	97	2	White	0	Female	1	2012	1	Undifferentiated; anaplastic; Grade IV	3	Positive histology	Localized	0	50	No radiation and/or cancer-directed surgery	Surgery performed	1	None/Unknown	0	No/Unknown	0	No	0	No	0	No	0	No	0	Alive	N/A not first tumor	N/A not first tumor	32	Alive	0	2nd of 2 or more primaries
Corpus Uteri	3	Widowed	1	70	2	Black	1	Female	1	2012	1	Poorly differentiated; Grade III	2	Positive histology	Regional	1	50	No radiation and/or cancer-directed surgery	Surgery performed	1	None/Unknown	0	Yes	1	No	0	No	0	No	0	No	0	Corpus Uteri	Dead (attributable to this cancer dx)	Alive or dead due to cancer	43	Dead	1	One primary only
Corpus Uteri	3	Divorced	1	69	2	White	0	Female	1	2011	1	Poorly differentiated; Grade III	2	Positive histology	Regional	1	50	No radiation and/or cancer-directed surgery	Surgery performed	1	None/Unknown	0	Yes	1	No	0	No	0	No	0	No	0	Alive	Alive or dead of other cause	Alive or dead due to cancer	60	Alive	0	One primary only
Corpus Uteri	3	Married (including common law)	0	81	2	Asian or Pacific Islander	2	Female	1	2012	1	Poorly differentiated; Grade III	2	Positive histology	Regional	1	50	Radiation after surgery	Surgery performed	1	Combination of beam with implants or isotopes	1	Yes	1	No	0	No	0	No	0	No	0	Alive	Alive or dead of other cause	Alive or dead due to cancer	35	Alive	0	1st of 2 or more primaries
Corpus Uteri	3	Married (including common law)	0	60	1	Black	1	Female	1	2012	1	Undifferentiated; anaplastic; Grade IV	3	Positive histology	Localized	0	0	No radiation and/or cancer-directed surgery	Not recommended, contraindicated due to other cond; autopsy only (1973-2002)	0	None/Unknown	0	No/Unknown	0	No	0	No	0	No	0	No	0	Cervix Uteri	Dead (attributable to this cancer dx)	Alive or dead due to cancer	11	Dead	1	1st of 2 or more primaries
Corpus Uteri	3	Divorced	1	69	2	White	0	Female	1	2012	1	Poorly differentiated; Grade III	2	Positive histology	Regional	1	50	No radiation and/or cancer-directed surgery	Surgery performed	1	None/Unknown	0	Yes	1	No	0	No	0	No	0	No	0	Alive	Alive or dead of other cause	Alive or dead due to cancer	49	Alive	0	1st of 2 or more primaries
Corpus Uteri	3	Single (never married)	2	49	1	Black	1	Female	1	2012	1	Poorly differentiated; Grade III	2	Positive histology	Regional	1	50	No radiation and/or cancer-directed surgery	Surgery performed	1	None/Unknown	0	Yes	1	No	0	No	0	No	0	No	0	Alive	Alive or dead of other cause	Alive or dead due to cancer	52	Alive	0	One primary only
Corpus Uteri	3	Married (including common law)	0	71	2	White	0	Female	1	2012	1	Poorly differentiated; Grade III	2	Positive histology	Localized	0	50	No radiation and/or cancer-directed surgery	Surgery performed	1	None/Unknown	0	No/Unknown	0	No	0	No	0	No	0	No	0	Alive	Alive or dead of other cause	Alive or dead due to cancer	55	Alive	0	1st of 2 or more primaries
Corpus Uteri	3	Single (never married)	2	64	2	Black	1	Female	1	2012	1	Unknown	4	Positive histology	Distant	2	0	No radiation and/or cancer-directed surgery	Not recommended	0	None/Unknown	0	No/Unknown	0	Yes	1	No	0	Yes	1	No	0	Corpus Uteri	Dead (attributable to this cancer dx)	Alive or dead due to cancer	0	Dead	1	One primary only
Corpus Uteri	3	Widowed	1	76	2	White	0	Female	1	2012	1	Poorly differentiated; Grade III	2	Positive histology	Localized	0	50	Radiation after surgery	Surgery performed	1	Radioactive implants (includes brachytherapy) (1988+)	1	Yes	1	No	0	No	0	No	0	No	0	Pneumonia and Influenza	Alive or dead of other cause	Dead (attributable to causes other than this cancer dx)	30	Dead	1	One primary only
Corpus Uteri	3	Married (including common law)	0	54	1	White	0	Female	1	2012	1	Unknown	4	Positive histology	Localized	0	50	Radiation after surgery	Surgery performed	1	Combination of beam with implants or isotopes	1	No/Unknown	0	No	0	No	0	No	0	No	0	Corpus Uteri	Dead (attributable to this cancer dx)	Alive or dead due to cancer	26	Dead	1	One primary only
Corpus Uteri	3	Divorced	1	75	2	White	0	Female	1	2012	1	Poorly differentiated; Grade III	2	Positive histology	Regional	1	50	No radiation and/or cancer-directed surgery	Surgery performed	1	None/Unknown	0	No/Unknown	0	No	0	No	0	No	0	No	0	Uterus, NOS	Dead (attributable to this cancer dx)	Alive or dead due to cancer	20	Dead	1	One primary only
Corpus Uteri	3	Unknown	3	62	2	White	0	Female	1	2012	1	Poorly differentiated; Grade III	2	Positive histology	Localized	0	50	Radiation after surgery	Surgery performed	1	Combination of beam with implants or isotopes	1	No/Unknown	0	No	0	No	0	No	0	No	0	Alive	Alive or dead of other cause	Alive or dead due to cancer	50	Alive	0	One primary only
Corpus Uteri	3	Divorced	1	63	2	Black	1	Female	1	2013	1	Undifferentiated; anaplastic; Grade IV	3	Positive histology	Regional	1	61	No radiation and/or cancer-directed surgery	Surgery performed	1	None/Unknown	0	Yes	1	No	0	No	0	No	0	No	0	Alive	Alive or dead of other cause	Alive or dead due to cancer	42	Alive	0	One primary only
Corpus Uteri	3	Single (never married)	2	68	2	Black	1	Female	1	2013	1	Undifferentiated; anaplastic; Grade IV	3	Positive histology	Localized	0	50	No radiation and/or cancer-directed surgery	Surgery performed	1	None/Unknown	0	Yes	1	No	0	No	0	No	0	No	0	Alive	Alive or dead of other cause	Alive or dead due to cancer	42	Alive	0	One primary only
Corpus Uteri	3	Single (never married)	2	81	2	White	0	Female	1	2013	1	Unknown	4	Positive histology	Regional	1	50	Radiation after surgery	Surgery performed	1	Radioactive implants (includes brachytherapy) (1988+)	1	Yes	1	No	0	No	0	No	0	No	0	Corpus Uteri	Dead (attributable to this cancer dx)	Alive or dead due to cancer	19	Dead	1	One primary only
Corpus Uteri	3	Married (including common law)	0	77	2	White	0	Female	1	2013	1	Undifferentiated; anaplastic; Grade IV	3	Positive histology	Localized	0	50	Radiation after surgery	Surgery performed	1	Radioactive implants (includes brachytherapy) (1988+)	1	Yes	1	No	0	No	0	No	0	No	0	Alive	Alive or dead of other cause	Alive or dead due to cancer	41	Alive	0	One primary only
Corpus Uteri	3	Married (including common law)	0	49	1	White	0	Female	1	2013	1	Poorly differentiated; Grade III	2	Positive histology	Regional	1	50	Radiation after surgery	Surgery performed	1	Beam radiation	1	Yes	1	No	0	No	0	No	0	No	0	Corpus Uteri	Dead (attributable to this cancer dx)	Alive or dead due to cancer	9	Dead	1	One primary only
Corpus Uteri	3	Married (including common law)	0	59	1	White	0	Female	1	2013	1	Undifferentiated; anaplastic; Grade IV	3	Positive histology	Localized	0	50	No radiation and/or cancer-directed surgery	Surgery performed	1	None/Unknown	0	No/Unknown	0	No	0	No	0	No	0	No	0	Alive	Alive or dead of other cause	Alive or dead due to cancer	40	Alive	0	One primary only
Corpus Uteri	3	Single (never married)	2	54	1	White	0	Female	1	2013	1	Unknown	4	Positive histology	Distant	2	0	No radiation and/or cancer-directed surgery	Not recommended	0	None/Unknown	0	Yes	1	No	0	No	0	No	0	No	0	Ovary	Dead (attributable to this cancer dx)	Alive or dead due to cancer	19	Dead	1	One primary only
Corpus Uteri	3	Divorced	1	80	2	Black	1	Female	1	2013	1	Unknown	4	Positive histology	Regional	1	0	No radiation and/or cancer-directed surgery	Not recommended, contraindicated due to other cond; autopsy only (1973-2002)	0	Beam radiation	1	Yes	1	No	0	No	0	No	0	No	0	Alive	Alive or dead of other cause	Alive or dead due to cancer	37	Alive	0	One primary only
Corpus Uteri	3	Widowed	1	68	2	Black	1	Female	1	2013	1	Unknown	4	Positive histology	Distant	2	0	No radiation and/or cancer-directed surgery	Not recommended, contraindicated due to other cond; autopsy only (1973-2002)	0	None/Unknown	0	No/Unknown	0	No	0	No	0	No	0	No	0	Corpus Uteri	Dead (attributable to this cancer dx)	Alive or dead due to cancer	9	Dead	1	One primary only
Corpus Uteri	3	Single (never married)	2	67	2	White	0	Female	1	2013	1	Moderately differentiated; Grade II	1	Positive histology	Distant	2	50	No radiation and/or cancer-directed surgery	Surgery performed	1	None/Unknown	0	Yes	1	No	0	No	0	No	0	No	0	Ovary	Dead (attributable to this cancer dx)	Alive or dead due to cancer	20	Dead	1	One primary only
Corpus Uteri	3	Single (never married)	2	66	2	Black	1	Female	1	2013	1	Poorly differentiated; Grade III	2	Positive histology	Regional	1	50	No radiation and/or cancer-directed surgery	Surgery performed	1	Refused (1988+)	0	No/Unknown	0	No	0	No	0	No	0	No	0	Alive	Alive or dead of other cause	Alive or dead due to cancer	37	Alive	0	One primary only
Corpus Uteri	3	Widowed	1	83	2	Black	1	Female	1	2013	1	Unknown	4	Positive histology	Regional	1	61	No radiation and/or cancer-directed surgery	Surgery performed	1	None/Unknown	0	No/Unknown	0	No	0	No	0	No	0	No	0	Alive	Alive or dead of other cause	Alive or dead due to cancer	36	Alive	0	One primary only
Corpus Uteri	3	Unknown	3	92	2	White	0	Female	1	2014	1	Unknown	4	Positive histology	Localized	0	0	No radiation and/or cancer-directed surgery	Not recommended	0	None/Unknown	0	No/Unknown	0	No	0	No	0	No	0	No	0	Corpus Uteri	Dead (attributable to this cancer dx)	Alive or dead due to cancer	3	Dead	1	One primary only
Corpus Uteri	3	Unknown	3	77	2	Black	1	Female	1	2013	1	Poorly differentiated; Grade III	2	Positive histology	Regional	1	0	No radiation and/or cancer-directed surgery	Not recommended	0	Combination of beam with implants or isotopes	1	Yes	1	No	0	No	0	No	0	Unknown	2	Corpus Uteri	Dead (attributable to this cancer dx)	Alive or dead due to cancer	11	Dead	1	One primary only
Corpus Uteri	3	Married (including common law)	0	34	1	White	0	Female	1	2013	1	Unknown	4	Positive histology	Localized	0	50	No radiation and/or cancer-directed surgery	Surgery performed	1	None/Unknown	0	No/Unknown	0	No	0	No	0	No	0	No	0	Alive	Alive or dead of other cause	Alive or dead due to cancer	41	Alive	0	One primary only
Corpus Uteri	3	Married (including common law)	0	67	2	White	0	Female	1	2013	1	Unknown	4	Positive histology	Regional	1	50	No radiation and/or cancer-directed surgery	Surgery performed	1	None/Unknown	0	No/Unknown	0	No	0	No	0	No	0	No	0	Alive	Alive or dead of other cause	Alive or dead due to cancer	40	Alive	0	One primary only
Corpus Uteri	3	Single (never married)	2	58	1	White	0	Female	1	2013	1	Unknown	4	Positive histology	Regional	1	50	No radiation and/or cancer-directed surgery	Surgery performed	1	None/Unknown	0	Yes	1	No	0	No	0	No	0	No	0	Corpus Uteri	Dead (attributable to this cancer dx)	Alive or dead due to cancer	18	Dead	1	One primary only
Corpus Uteri	3	Married (including common law)	0	67	2	White	0	Female	1	2014	1	Unknown	4	Positive histology	Regional	1	50	No radiation and/or cancer-directed surgery	Surgery performed	1	None/Unknown	0	Yes	1	No	0	No	0	No	0	No	0	Miscellaneous Malignant Cancer	Dead (attributable to this cancer dx)	Alive or dead due to cancer	9	Dead	1	One primary only
Corpus Uteri	3	Married (including common law)	0	74	2	White	0	Female	1	2014	1	Poorly differentiated; Grade III	2	Positive histology	Localized	0	50	Radiation after surgery	Surgery performed	1	Radioactive implants (includes brachytherapy) (1988+)	1	Yes	1	No	0	No	0	No	0	No	0	Alive	Alive or dead of other cause	Alive or dead due to cancer	29	Alive	0	One primary only
Corpus Uteri	3	Widowed	1	66	2	Black	1	Female	1	2014	1	Undifferentiated; anaplastic; Grade IV	3	Positive histology	Localized	0	50	Radiation after surgery	Surgery performed	1	Radioactive implants (includes brachytherapy) (1988+)	1	Yes	1	No	0	No	0	No	0	No	0	Other Cause of Death	Alive or dead of other cause	Dead (attributable to causes other than this cancer dx)	18	Dead	1	One primary only
Corpus Uteri	3	Married (including common law)	0	57	1	White	0	Female	1	2014	1	Undifferentiated; anaplastic; Grade IV	3	Positive histology	Regional	1	63	Radiation after surgery	Surgery performed	1	Radioactive implants (includes brachytherapy) (1988+)	1	Yes	1	No	0	No	0	No	0	No	0	Alive	Alive or dead of other cause	Alive or dead due to cancer	32	Alive	0	One primary only
Corpus Uteri	3	Widowed	1	67	2	White	0	Female	1	2014	1	Poorly differentiated; Grade III	2	Positive histology	Regional	1	50	Radiation after surgery	Surgery performed	1	Beam radiation	1	Yes	1	No	0	No	0	No	0	No	0	Alive	Alive or dead of other cause	Alive or dead due to cancer	29	Alive	0	One primary only
Corpus Uteri	3	Single (never married)	2	57	1	Black	1	Female	1	2014	1	Poorly differentiated; Grade III	2	Positive histology	Regional	1	50	No radiation and/or cancer-directed surgery	Surgery performed	1	None/Unknown	0	No/Unknown	0	No	0	No	0	No	0	No	0	Alive	Alive or dead of other cause	Alive or dead due to cancer	27	Alive	0	One primary only
Corpus Uteri	3	Married (including common law)	0	57	1	Black	1	Female	1	2014	1	Undifferentiated; anaplastic; Grade IV	3	Positive histology	Localized	0	50	Radiation after surgery	Surgery performed	1	Radioactive implants (includes brachytherapy) (1988+)	1	Yes	1	No	0	No	0	No	0	No	0	Alive	Alive or dead of other cause	Alive or dead due to cancer	31	Alive	0	One primary only
Corpus Uteri	3	Married (including common law)	0	79	2	Black	1	Female	1	2014	1	Poorly differentiated; Grade III	2	Positive histology	Regional	1	50	Radiation after surgery	Surgery performed	1	Beam radiation	1	Yes	1	No	0	No	0	No	0	No	0	Alive	Alive or dead of other cause	Alive or dead due to cancer	26	Alive	0	One primary only
Corpus Uteri	3	Married (including common law)	0	65	2	White	0	Female	1	2014	1	Unknown	4	Positive histology	Distant	2	50	No radiation and/or cancer-directed surgery	Surgery performed	1	None/Unknown	0	Yes	1	No	0	No	0	No	0	No	0	Alive	Alive or dead of other cause	Alive or dead due to cancer	26	Alive	0	One primary only
Corpus Uteri	3	Unknown	3	72	2	White	0	Female	1	2014	1	Undifferentiated; anaplastic; Grade IV	3	Positive histology	Localized	0	50	No radiation and/or cancer-directed surgery	Surgery performed	1	None/Unknown	0	Yes	1	No	0	No	0	No	0	No	0	Other Cause of Death	Alive or dead of other cause	Dead (attributable to causes other than this cancer dx)	7	Dead	1	One primary only
Corpus Uteri	3	Unknown	3	89	2	White	0	Female	1	2014	1	Unknown	4	Positive histology	Regional	1	0	No radiation and/or cancer-directed surgery	Not recommended	0	None/Unknown	0	No/Unknown	0	No	0	No	0	No	0	No	0	State DC not available or state DC available but no COD	N/A not first tumor	N/A not first tumor	2	Dead	1	2nd of 2 or more primaries
Corpus Uteri	3	Single (never married)	2	61	2	White	0	Female	1	2014	1	Unknown	4	Positive histology	Localized	0	50	No radiation and/or cancer-directed surgery	Surgery performed	1	None/Unknown	0	Yes	1	No	0	No	0	No	0	No	0	Alive	Alive or dead of other cause	Alive or dead due to cancer	32	Alive	0	One primary only
Corpus Uteri	3	Married (including common law)	0	62	2	White	0	Female	1	2015	1	Undifferentiated; anaplastic; Grade IV	3	Positive histology	Localized	0	50	No radiation and/or cancer-directed surgery	Surgery performed	1	None/Unknown	0	Yes	1	No	0	No	0	No	0	No	0	Alive	Alive or dead of other cause	Alive or dead due to cancer	23	Alive	0	One primary only
Corpus Uteri	3	Widowed	1	72	2	White	0	Female	1	2014	1	Unknown	4	Positive histology	Distant	2	60	No radiation and/or cancer-directed surgery	Surgery performed	1	None/Unknown	0	No/Unknown	0	No	0	No	0	No	0	No	0	Corpus Uteri	Dead (attributable to this cancer dx)	Alive or dead due to cancer	2	Dead	1	One primary only
Corpus Uteri	3	Unknown	3	66	2	White	0	Female	1	2013	1	Unknown	4	Unknown	Localized	0	0	No radiation and/or cancer-directed surgery	Not recommended	0	Combination of beam with implants or isotopes	1	No/Unknown	0	No	0	No	0	No	0	No	0	Other Cause of Death	Alive or dead of other cause	Dead (attributable to causes other than this cancer dx)	10	Dead	1	One primary only
Corpus Uteri	3	Married (including common law)	0	73	2	White	0	Female	1	2015	1	Moderately differentiated; Grade II	1	Positive histology	Localized	0	50	No radiation and/or cancer-directed surgery	Surgery performed	1	None/Unknown	0	Yes	1	No	0	No	0	No	0	No	0	Alive	Alive or dead of other cause	Alive or dead due to cancer	23	Alive	0	One primary only
Corpus Uteri	3	Married (including common law)	0	62	2	Black	1	Female	1	2015	1	Unknown	4	Positive histology	Localized	0	50	No radiation and/or cancer-directed surgery	Surgery performed	1	None/Unknown	0	Yes	1	No	0	No	0	No	0	No	0	Alive	Alive or dead of other cause	Alive or dead due to cancer	19	Alive	0	One primary only
Corpus Uteri	3	Widowed	1	73	2	White	0	Female	1	2015	1	Unknown	4	Positive histology	Localized	0	50	Radiation after surgery	Surgery performed	1	Radioactive implants (includes brachytherapy) (1988+)	1	Yes	1	No	0	No	0	No	0	No	0	Alive	Alive or dead of other cause	Alive or dead due to cancer	18	Alive	0	One primary only
Corpus Uteri	3	Widowed	1	86	2	White	0	Female	1	2015	1	Poorly differentiated; Grade III	2	Positive histology	Regional	1	0	Radiation after surgery	Not recommended, contraindicated due to other cond; autopsy only (1973-2002)	0	Beam radiation	1	No/Unknown	0	No	0	No	0	No	0	No	0	Alive	Alive or dead of other cause	Alive or dead due to cancer	16	Alive	0	One primary only
Corpus Uteri	3	Widowed	1	76	2	White	0	Female	1	2015	1	Undifferentiated; anaplastic; Grade IV	3	Positive histology	Localized	0	50	Radiation after surgery	Surgery performed	1	Beam radiation	1	No/Unknown	0	No	0	No	0	No	0	No	0	Alive	Alive or dead of other cause	Alive or dead due to cancer	13	Alive	0	One primary only
Corpus Uteri	3	Widowed	1	70	2	White	0	Female	1	2015	1	Undifferentiated; anaplastic; Grade IV	3	Positive histology	Distant	2	50	No radiation and/or cancer-directed surgery	Surgery performed	1	None/Unknown	0	Yes	1	No	0	No	0	No	0	No	0	Alive	Alive or dead of other cause	Alive or dead due to cancer	17	Alive	0	One primary only
Corpus Uteri	3	Single (never married)	2	67	2	White	0	Female	1	2015	1	Undifferentiated; anaplastic; Grade IV	3	Positive histology	Distant	2	50	No radiation and/or cancer-directed surgery	Surgery performed	1	None/Unknown	0	Yes	1	No	0	No	0	No	0	No	0	Alive	Alive or dead of other cause	Alive or dead due to cancer	16	Alive	0	One primary only
Corpus Uteri	3	Widowed	1	52	1	White	0	Female	1	2015	1	Undifferentiated; anaplastic; Grade IV	3	Positive histology	Distant	2	50	Radiation prior to surgery	Surgery performed	1	Beam radiation	1	No/Unknown	0	No	0	No	0	No	0	No	0	Alive	Alive or dead of other cause	Alive or dead due to cancer	19	Alive	0	One primary only
Corpus Uteri	3	Married (including common law)	0	61	2	White	0	Female	1	2015	1	Unknown	4	Positive histology	Localized	0	50	No radiation and/or cancer-directed surgery	Surgery performed	1	None/Unknown	0	Yes	1	No	0	No	0	No	0	No	0	Alive	Alive or dead of other cause	Alive or dead due to cancer	15	Alive	0	One primary only
Corpus Uteri	3	Widowed	1	77	2	White	0	Female	1	2015	1	Unknown	4	Positive histology	Distant	2	0	Radiation after surgery	Not recommended, contraindicated due to other cond; autopsy only (1973-2002)	0	Beam radiation	1	No/Unknown	0	No	0	No	0	No	0	No	0	Cervix Uteri	Dead (attributable to this cancer dx)	Alive or dead due to cancer	3	Dead	1	One primary only
Corpus Uteri	3	Unknown	3	66	2	Black	1	Female	1	2015	1	Undifferentiated; anaplastic; Grade IV	3	Positive histology	Localized	0	50	No radiation and/or cancer-directed surgery	Surgery performed	1	Recommended, unknown if administered	1	Yes	1	No	0	No	0	No	0	No	0	Alive	Alive or dead of other cause	Alive or dead due to cancer	15	Alive	0	One primary only
Corpus Uteri	3	Single (never married)	2	59	1	Black	1	Female	1	2015	1	Unknown	4	Positive histology	Regional	1	0	Radiation after surgery	Not recommended	0	Radioactive implants (includes brachytherapy) (1988+)	1	Yes	1	No	0	No	0	No	0	No	0	Alive	Alive or dead of other cause	Alive or dead due to cancer	12	Alive	0	One primary only
Corpus Uteri	3	Married (including common law)	0	67	2	White	0	Female	1	2016	1	Poorly differentiated; Grade III	2	Positive histology	Distant	2	50	No radiation and/or cancer-directed surgery	Surgery performed	1	None/Unknown	0	Yes	1	No	0	No	0	No	0	No	0	Alive	Alive or dead of other cause	Alive or dead due to cancer	11	Alive	0	One primary only
Corpus Uteri	3	Married (including common law)	0	60	1	White	0	Female	1	2016	1	Undifferentiated; anaplastic; Grade IV	3	Positive histology	Localized	0	50	No radiation and/or cancer-directed surgery	Surgery performed	1	None/Unknown	0	No/Unknown	0	No	0	No	0	No	0	No	0	Alive	Alive or dead of other cause	Alive or dead due to cancer	8	Alive	0	One primary only
Corpus Uteri	3	Widowed	1	70	2	White	0	Female	1	2016	1	Unknown	4	Positive histology	Regional	1	61	Radiation after surgery	Surgery performed	1	Radioactive implants (includes brachytherapy) (1988+)	1	Yes	1	No	0	No	0	No	0	No	0	Alive	Alive or dead of other cause	Alive or dead due to cancer	9	Alive	0	One primary only
Corpus Uteri	3	Married (including common law)	0	69	2	White	0	Female	1	2016	1	Undifferentiated; anaplastic; Grade IV	3	Positive histology	Distant	2	61	No radiation and/or cancer-directed surgery	Surgery performed	1	None/Unknown	0	Yes	1	No	0	No	0	No	0	No	0	Alive	Alive or dead of other cause	Alive or dead due to cancer	6	Alive	0	One primary only
Corpus Uteri	3	Separated	1	69	2	Black	1	Female	1	2016	1	Poorly differentiated; Grade III	2	Positive histology	Regional	1	50	Radiation after surgery	Surgery performed	1	Combination of beam with implants or isotopes	1	Yes	1	No	0	No	0	No	0	No	0	Alive	Alive or dead of other cause	Alive or dead due to cancer	7	Alive	0	One primary only
[truncated: 103,097 more rows]

## Sheet: figure1
																Well differentiated; Grade I	Moderately differentiated; Grade II	Poorly differentiated; Grade III	Undifferentiated; anaplastic; Grade IV	Unknown	Localized	Regional	Distant	Unknown/unstaged	White	Black	American Indian/Alaska Native	Asian or Pacific Islander	Age specific incidence										Localized	Regional	Distant
[truncated: 78 more rows]

[truncated: 5 more sheets: figure 2-3, table1, table2, Supplementary Figure, km]
